# Supplementary material for: Submaximal intensity periods in game-based drills vs. match demands in professional football
Source: Front Sports Act Living. 2025 Sep 29;7:1666652. doi: 10.3389/fspor.2025.1666652 (PMC12515903; doi:10.3389/fspor.2025.1666652)
Supplement: Supplementary file 1 [file Datasheet1.csv]

ID	filename	events_dist	dur_dist	events_accdens	dur_accdens	events_HMLD	dur_HMLD	events_HSR	dur_HSR	events_MetPow	dur_MetPow	events_SP	dur_SP	tipo_dia	fecha	jugadores_info	num_jugadores	dimensiones	espacio_total	espacio_relativo	tipo_objetivo	num_serie	comodin_interior	comodin_exterior	duration	events_dist_min	dur_dist_min	events_accdens_min	dur_accdens_min	events_HMLD_min	dur_HMLD_min	events_HSR_min	dur_HSR_min	events_MetPow_min	dur_MetPow_min	events_SP_min	dur_SP_min
1	md-1 16-8-19 10v10 55x45 (4pp)_1.csv	0	0	0	0	0	0	0	0	0	0	0	0	md-1	16/08/2019	10v10	20	55x45	2475	123.75	4pp	1	0	0	6.37	0	0	0	0	0	0	0	0	0	0	0	0
2	md-1 16-8-19 10v10 55x45 (4pp)_1.csv	0	0	0	0	0	0	0	0	0	0	0	0	md-1	16/08/2019	10v10	20	55x45	2475	123.75	4pp	1	0	0	6.37	0	0	0	0	0	0	0	0	0	0	0	0
3	md-1 16-8-19 10v10 55x45 (4pp)_1.csv	0	0	0	0	0	0	0	0	0	0	0	0	md-1	16/08/2019	10v10	20	55x45	2475	123.75	4pp	1	0	0	6.37	0	0	0	0	0	0	0	0	0	0	0	0
4	md-1 16-8-19 10v10 55x45 (4pp)_1.csv	0	0	0	0	0	0	0	0	0	0	0	0	md-1	16/08/2019	10v10	20	55x45	2475	123.75	4pp	1	0	0	6.37	0	0	0	0	0	0	0	0	0	0	0	0
5	md-1 16-8-19 10v10 55x45 (4pp)_1.csv	1	68	0	0	0	0	0	0	0	0	0	0	md-1	16/08/2019	10v10	20	55x45	2475	123.75	4pp	1	0	0	6.37	0.156985871	10.67503925	0	0	0	0	0	0	0	0	0	0
6	md-1 16-8-19 10v10 55x45 (4pp)_1.csv	1	126.3	0	0	0	0	0	0	0	0	0	0	md-1	16/08/2019	10v10	20	55x45	2475	123.75	4pp	1	0	0	6.37	0.156985871	19.82731554	0	0	0	0	0	0	0	0	0	0
7	md-1 16-8-19 10v10 55x45 (4pp)_1.csv	1	100.6	0	0	0	0	0	0	1	86.7	0	0	md-1	16/08/2019	10v10	20	55x45	2475	123.75	4pp	1	0	0	6.37	0.156985871	15.79277865	0	0	0	0	0	0	0.156985871	13.61067504	0	0
8	md-1 16-8-19 10v10 55x45 (4pp)_1.csv	1	103.2	0	0	0	0	0	0	1	66.8	0	0	md-1	16/08/2019	10v10	20	55x45	2475	123.75	4pp	1	0	0	6.37	0.156985871	16.20094192	0	0	0	0	0	0	0.156985871	10.4866562	0	0
9	md-1 16-8-19 10v10 55x45 (4pp)_1.csv	0	0	0	0	0	0	0	0	0	0	0	0	md-1	16/08/2019	10v10	20	55x45	2475	123.75	4pp	1	0	0	6.37	0	0	0	0	0	0	0	0	0	0	0	0
10	md-1 16-8-19 10v10 55x45 (4pp)_1.csv	0	0	0	0	0	0	0	0	0	0	0	0	md-1	16/08/2019	10v10	20	55x45	2475	123.75	4pp	1	0	0	6.37	0	0	0	0	0	0	0	0	0	0	0	0
11	md-1 16-8-19 10v10 55x45 (4pp)_1.csv	1	63.5	0	0	0	0	0	0	0	0	0	0	md-1	16/08/2019	10v10	20	55x45	2475	123.75	4pp	1	0	0	6.37	0.156985871	9.968602826	0	0	0	0	0	0	0	0	0	0
12	md-1 16-8-19 10v10 55x45 (4pp)_1.csv	0	0	0	0	0	0	0	0	0	0	0	0	md-1	16/08/2019	10v10	20	55x45	2475	123.75	4pp	1	0	0	6.37	0	0	0	0	0	0	0	0	0	0	0	0
13	md-1 16-8-19 10v10 55x45 (4pp)_1.csv	2	211.1	0	0	0	0	0	0	0	0	0	0	md-1	16/08/2019	10v10	20	55x45	2475	123.75	4pp	1	0	0	6.37	0.313971743	33.13971743	0	0	0	0	0	0	0	0	0	0
14	md-1 16-8-19 10v10 55x45 (4pp)_2.csv	0	0	0	0	0	0	0	0	0	0	0	0	md-1	16/08/2019	10v10	20	55x45	2475	123.75	4pp	2	0	0	4.72	0	0	0	0	0	0	0	0	0	0	0	0
15	md-1 16-8-19 10v10 55x45 (4pp)_2.csv	0	0	0	0	0	0	0	0	0	0	0	0	md-1	16/08/2019	10v10	20	55x45	2475	123.75	4pp	2	0	0	4.72	0	0	0	0	0	0	0	0	0	0	0	0
16	md-1 16-8-19 10v10 55x45 (4pp)_2.csv	0	0	0	0	0	0	0	0	0	0	0	0	md-1	16/08/2019	10v10	20	55x45	2475	123.75	4pp	2	0	0	4.72	0	0	0	0	0	0	0	0	0	0	0	0
17	md-1 16-8-19 10v10 55x45 (4pp)_2.csv	0	0	0	0	0	0	0	0	0	0	0	0	md-1	16/08/2019	10v10	20	55x45	2475	123.75	4pp	2	0	0	4.72	0	0	0	0	0	0	0	0	0	0	0	0
18	md-1 16-8-19 10v10 55x45 (4pp)_2.csv	0	0	0	0	0	0	0	0	0	0	0	0	md-1	16/08/2019	10v10	20	55x45	2475	123.75	4pp	2	0	0	4.72	0	0	0	0	0	0	0	0	0	0	0	0
19	md-1 16-8-19 10v10 55x45 (4pp)_2.csv	1	92.5	0	0	0	0	0	0	0	0	0	0	md-1	16/08/2019	10v10	20	55x45	2475	123.75	4pp	2	0	0	4.72	0.211864407	19.59745763	0	0	0	0	0	0	0	0	0	0
20	md-1 16-8-19 10v10 55x45 (4pp)_2.csv	0	0	0	0	0	0	0	0	0	0	0	0	md-1	16/08/2019	10v10	20	55x45	2475	123.75	4pp	2	0	0	4.72	0	0	0	0	0	0	0	0	0	0	0	0
21	md-1 16-8-19 10v10 55x45 (4pp)_2.csv	1	67.4	0	0	0	0	0	0	0	0	0	0	md-1	16/08/2019	10v10	20	55x45	2475	123.75	4pp	2	0	0	4.72	0.211864407	14.27966102	0	0	0	0	0	0	0	0	0	0
22	md-1 16-8-19 10v10 55x45 (4pp)_2.csv	0	0	0	0	0	0	0	0	0	0	0	0	md-1	16/08/2019	10v10	20	55x45	2475	123.75	4pp	2	0	0	4.72	0	0	0	0	0	0	0	0	0	0	0	0
23	md-1 16-8-19 10v10 55x45 (4pp)_2.csv	0	0	0	0	0	0	0	0	0	0	0	0	md-1	16/08/2019	10v10	20	55x45	2475	123.75	4pp	2	0	0	4.72	0	0	0	0	0	0	0	0	0	0	0	0
24	md-1 16-8-19 10v10 55x45 (4pp)_2.csv	0	0	0	0	0	0	0	0	0	0	0	0	md-1	16/08/2019	10v10	20	55x45	2475	123.75	4pp	2	0	0	4.72	0	0	0	0	0	0	0	0	0	0	0	0
25	md-1 16-8-19 10v10 55x45 (4pp)_2.csv	0	0	0	0	0	0	0	0	0	0	0	0	md-1	16/08/2019	10v10	20	55x45	2475	123.75	4pp	2	0	0	4.72	0	0	0	0	0	0	0	0	0	0	0	0
26	md-1 16-8-19 10v10 55x45 (4pp)_2.csv	0	0	0	0	0	0	0	0	0	0	0	0	md-1	16/08/2019	10v10	20	55x45	2475	123.75	4pp	2	0	0	4.72	0	0	0	0	0	0	0	0	0	0	0	0
27	md-1 23-8-19 10v10 55x45 (4pp)_1.csv	0	0	0	0	0	0	0	0	0	0	0	0	md-1	23/08/2019	10v10	20	55x45	2475	123.75	4pp	1	0	0	6	0	0	0	0	0	0	0	0	0	0	0	0
28	md-1 23-8-19 10v10 55x45 (4pp)_1.csv	0	0	0	0	0	0	0	0	0	0	0	0	md-1	23/08/2019	10v10	20	55x45	2475	123.75	4pp	1	0	0	6	0	0	0	0	0	0	0	0	0	0	0	0
29	md-1 23-8-19 10v10 55x45 (4pp)_1.csv	0	0	0	0	0	0	0	0	0	0	0	0	md-1	23/08/2019	10v10	20	55x45	2475	123.75	4pp	1	0	0	6	0	0	0	0	0	0	0	0	0	0	0	0
30	md-1 23-8-19 10v10 55x45 (4pp)_1.csv	0	0	0	0	0	0	0	0	0	0	0	0	md-1	23/08/2019	10v10	20	55x45	2475	123.75	4pp	1	0	0	6	0	0	0	0	0	0	0	0	0	0	0	0
31	md-1 23-8-19 10v10 55x45 (4pp)_1.csv	0	0	0	0	0	0	0	0	0	0	0	0	md-1	23/08/2019	10v10	20	55x45	2475	123.75	4pp	1	0	0	6	0	0	0	0	0	0	0	0	0	0	0	0
32	md-1 23-8-19 10v10 55x45 (4pp)_1.csv	0	0	0	0	0	0	0	0	0	0	0	0	md-1	23/08/2019	10v10	20	55x45	2475	123.75	4pp	1	0	0	6	0	0	0	0	0	0	0	0	0	0	0	0
33	md-1 23-8-19 10v10 55x45 (4pp)_1.csv	0	0	2	151.7	0	0	0	0	0	0	0	0	md-1	23/08/2019	10v10	20	55x45	2475	123.75	4pp	1	0	0	6	0	0	0.333333333	25.28333333	0	0	0	0	0	0	0	0
34	md-1 23-8-19 10v10 55x45 (4pp)_1.csv	0	0	1	110.1	0	0	0	0	0	0	0	0	md-1	23/08/2019	10v10	20	55x45	2475	123.75	4pp	1	0	0	6	0	0	0.166666667	18.35	0	0	0	0	0	0	0	0
35	md-1 23-8-19 10v10 55x45 (4pp)_1.csv	0	0	1	119.6	0	0	0	0	0	0	0	0	md-1	23/08/2019	10v10	20	55x45	2475	123.75	4pp	1	0	0	6	0	0	0.166666667	19.93333333	0	0	0	0	0	0	0	0
36	md-1 23-8-19 10v10 55x45 (4pp)_1.csv	0	0	0	0	0	0	0	0	0	0	0	0	md-1	23/08/2019	10v10	20	55x45	2475	123.75	4pp	1	0	0	6	0	0	0	0	0	0	0	0	0	0	0	0
37	md-1 23-8-19 10v10 55x45 (4pp)_1.csv	0	0	1	63.5	0	0	0	0	0	0	0	0	md-1	23/08/2019	10v10	20	55x45	2475	123.75	4pp	1	0	0	6	0	0	0.166666667	10.58333333	0	0	0	0	0	0	0	0
38	md-1 23-8-19 10v10 55x45 (4pp)_1.csv	0	0	2	163.5	0	0	0	0	0	0	0	0	md-1	23/08/2019	10v10	20	55x45	2475	123.75	4pp	1	0	0	6	0	0	0.333333333	27.25	0	0	0	0	0	0	0	0
39	md-1 23-8-19 10v10 55x45 (4pp)_2.csv	0	0	0	0	0	0	0	0	0	0	0	0	md-1	23/08/2019	10v10	20	55x45	2475	123.75	4pp	2	0	0	3.73	0	0	0	0	0	0	0	0	0	0	0	0
40	md-1 23-8-19 10v10 55x45 (4pp)_2.csv	0	0	0	0	0	0	0	0	0	0	0	0	md-1	23/08/2019	10v10	20	55x45	2475	123.75	4pp	2	0	0	3.73	0	0	0	0	0	0	0	0	0	0	0	0
41	md-1 23-8-19 10v10 55x45 (4pp)_2.csv	0	0	0	0	0	0	0	0	0	0	0	0	md-1	23/08/2019	10v10	20	55x45	2475	123.75	4pp	2	0	0	3.73	0	0	0	0	0	0	0	0	0	0	0	0
42	md-1 23-8-19 10v10 55x45 (4pp)_2.csv	0	0	0	0	0	0	0	0	0	0	0	0	md-1	23/08/2019	10v10	20	55x45	2475	123.75	4pp	2	0	0	3.73	0	0	0	0	0	0	0	0	0	0	0	0
43	md-1 23-8-19 10v10 55x45 (4pp)_2.csv	0	0	0	0	0	0	0	0	0	0	0	0	md-1	23/08/2019	10v10	20	55x45	2475	123.75	4pp	2	0	0	3.73	0	0	0	0	0	0	0	0	0	0	0	0
44	md-1 23-8-19 10v10 55x45 (4pp)_2.csv	0	0	0	0	0	0	0	0	0	0	0	0	md-1	23/08/2019	10v10	20	55x45	2475	123.75	4pp	2	0	0	3.73	0	0	0	0	0	0	0	0	0	0	0	0
45	md-1 23-8-19 10v10 55x45 (4pp)_2.csv	0	0	2	168.5	0	0	0	0	0	0	0	0	md-1	23/08/2019	10v10	20	55x45	2475	123.75	4pp	2	0	0	3.73	0	0	0.536193029	45.17426273	0	0	0	0	0	0	0	0
46	md-1 23-8-19 10v10 55x45 (4pp)_2.csv	0	0	1	152.2	0	0	0	0	0	0	0	0	md-1	23/08/2019	10v10	20	55x45	2475	123.75	4pp	2	0	0	3.73	0	0	0.268096515	40.80428954	0	0	0	0	0	0	0	0
47	md-1 23-8-19 10v10 55x45 (4pp)_2.csv	0	0	0	0	0	0	0	0	0	0	0	0	md-1	23/08/2019	10v10	20	55x45	2475	123.75	4pp	2	0	0	3.73	0	0	0	0	0	0	0	0	0	0	0	0
48	md-1 23-8-19 10v10 55x45 (4pp)_2.csv	0	0	0	0	0	0	0	0	0	0	0	0	md-1	23/08/2019	10v10	20	55x45	2475	123.75	4pp	2	0	0	3.73	0	0	0	0	0	0	0	0	0	0	0	0
49	md-1 23-8-19 10v10 55x45 (4pp)_2.csv	0	0	1	102.6	0	0	0	0	0	0	0	0	md-1	23/08/2019	10v10	20	55x45	2475	123.75	4pp	2	0	0	3.73	0	0	0.268096515	27.50670241	0	0	0	0	0	0	0	0
50	md-1 23-8-19 10v10 55x45 (4pp)_2.csv	0	0	0	0	0	0	0	0	0	0	0	0	md-1	23/08/2019	10v10	20	55x45	2475	123.75	4pp	2	0	0	3.73	0	0	0	0	0	0	0	0	0	0	0	0
51	md-3 14-8-2019 10V10 70X55 (PG)_2.csv	0	0	4	342.3	0	0	0	0	1	61.4	0	0	md-3	14/08/2019	10V10	22	70x55	3850	175	PG	2	0	0	10	0	0	0.4	34.23	0	0	0	0	0.1	6.14	0	0
52	md-3 14-8-2019 10V10 70X55 (PG)_2.csv	1	72.7	1	72.3	0	0	0	0	0	0	0	0	md-3	14/08/2019	10V10	22	70x55	3850	175	PG	2	0	0	10	0.1	7.27	0.1	7.23	0	0	0	0	0	0	0	0
53	md-3 14-8-2019 10V10 70X55 (PG)_2.csv	0	0	1	106.6	0	0	0	0	0	0	0	0	md-3	14/08/2019	10V10	22	70x55	3850	175	PG	2	0	0	10	0	0	0.1	10.66	0	0	0	0	0	0	0	0
54	md-3 14-8-2019 10V10 70X55 (PG)_2.csv	0	0	1	62.7	0	0	0	0	0	0	0	0	md-3	14/08/2019	10V10	22	70x55	3850	175	PG	2	0	0	10	0	0	0.1	6.27	0	0	0	0	0	0	0	0
55	md-3 14-8-2019 10V10 70X55 (PG)_2.csv	0	0	1	66.3	0	0	0	0	0	0	0	0	md-3	14/08/2019	10V10	22	70x55	3850	175	PG	2	0	0	10	0	0	0.1	6.63	0	0	0	0	0	0	0	0
56	md-3 14-8-2019 10V10 70X55 (PG)_2.csv	2	144.7	0	0	0	0	0	0	0	0	0	0	md-3	14/08/2019	10V10	22	70x55	3850	175	PG	2	0	0	10	0.2	14.47	0	0	0	0	0	0	0	0	0	0
57	md-3 14-8-2019 10V10 70X55 (PG)_2.csv	0	0	1	67.2	0	0	0	0	0	0	0	0	md-3	14/08/2019	10V10	22	70x55	3850	175	PG	2	0	0	10	0	0	0.1	6.72	0	0	0	0	0	0	0	0
58	md-3 14-8-2019 10V10 70X55 (PG)_2.csv	0	0	1	60.4	0	0	0	0	0	0	0	0	md-3	14/08/2019	10V10	22	70x55	3850	175	PG	2	0	0	10	0	0	0.1	6.04	0	0	0	0	0	0	0	0
59	md-3 14-8-2019 10V10 70X55 (PG)_2.csv	0	0	1	83.8	0	0	0	0	0	0	0	0	md-3	14/08/2019	10V10	22	70x55	3850	175	PG	2	0	0	10	0	0	0.1	8.38	0	0	0	0	0	0	0	0
60	md-3 14-8-2019 10V10 70X55 (PG)_2.csv	0	0	0	0	0	0	0	0	0	0	0	0	md-3	14/08/2019	10V10	22	70x55	3850	175	PG	2	0	0	10	0	0	0	0	0	0	0	0	0	0	0	0
61	md-3 14-8-2019 10V10 70X55 (PG)_2.csv	0	0	0	0	0	0	0	0	0	0	0	0	md-3	14/08/2019	10V10	22	70x55	3850	175	PG	2	0	0	10	0	0	0	0	0	0	0	0	0	0	0	0
62	md-3 14-8-2019 10V10 70X55 (PG)_2.csv	0	0	1	110.6	0	0	0	0	0	0	0	0	md-3	14/08/2019	10V10	22	70x55	3850	175	PG	2	0	0	10	0	0	0.1	11.06	0	0	0	0	0	0	0	0
63	md-3 14-8-2019 10V10 70X55 (PG)_3.csv	0	0	0	0	0	0	0	0	0	0	0	0	md-3	14/08/2019	10V10	22	70x55	3850	175	PG	3	0	0	9.05	0	0	0	0	0	0	0	0	0	0	0	0
64	md-3 14-8-2019 10V10 70X55 (PG)_3.csv	0	0	0	0	0	0	0	0	0	0	0	0	md-3	14/08/2019	10V10	22	70x55	3850	175	PG	3	0	0	9.05	0	0	0	0	0	0	0	0	0	0	0	0
65	md-3 14-8-2019 10V10 70X55 (PG)_3.csv	0	0	0	0	0	0	0	0	0	0	0	0	md-3	14/08/2019	10V10	22	70x55	3850	175	PG	3	0	0	9.05	0	0	0	0	0	0	0	0	0	0	0	0
66	md-3 14-8-2019 10V10 70X55 (PG)_3.csv	1	108.3	2	209.3	1	89.7	0	0	1	97.4	0	0	md-3	14/08/2019	10V10	22	70x55	3850	175	PG	3	0	0	9.05	0.110497238	11.96685083	0.220994475	23.12707182	0.110497238	9.91160221	0	0	0.110497238	10.76243094	0	0
67	md-3 14-8-2019 10V10 70X55 (PG)_3.csv	0	0	1	69.5	0	0	0	0	0	0	0	0	md-3	14/08/2019	10V10	22	70x55	3850	175	PG	3	0	0	9.05	0	0	0.110497238	7.679558011	0	0	0	0	0	0	0	0
68	md-3 14-8-2019 10V10 70X55 (PG)_3.csv	1	69.4	1	168.6	0	0	0	0	0	0	0	0	md-3	14/08/2019	10V10	22	70x55	3850	175	PG	3	0	0	9.05	0.110497238	7.668508287	0.110497238	18.62983425	0	0	0	0	0	0	0	0
69	md-3 14-8-2019 10V10 70X55 (PG)_3.csv	0	0	0	0	0	0	0	0	0	0	0	0	md-3	14/08/2019	10V10	22	70x55	3850	175	PG	3	0	0	9.05	0	0	0	0	0	0	0	0	0	0	0	0
70	md-3 14-8-2019 10V10 70X55 (PG)_3.csv	0	0	0	0	0	0	0	0	0	0	0	0	md-3	14/08/2019	10V10	22	70x55	3850	175	PG	3	0	0	9.05	0	0	0	0	0	0	0	0	0	0	0	0
71	md-3 14-8-2019 10V10 70X55 (PG)_3.csv	0	0	0	0	0	0	0	0	0	0	0	0	md-3	14/08/2019	10V10	22	70x55	3850	175	PG	3	0	0	9.05	0	0	0	0	0	0	0	0	0	0	0	0
72	md-3 14-8-2019 10V10 70X55 (PG)_3.csv	0	0	0	0	0	0	0	0	0	0	0	0	md-3	14/08/2019	10V10	22	70x55	3850	175	PG	3	0	0	9.05	0	0	0	0	0	0	0	0	0	0	0	0
73	md-3 14-8-2019 10V10 70X55 (PG)_3.csv	1	91	0	0	0	0	0	0	0	0	0	0	md-3	14/08/2019	10V10	22	70x55	3850	175	PG	3	0	0	9.05	0.110497238	10.05524862	0	0	0	0	0	0	0	0	0	0
74	md-3 14-8-2019 10V10 70x55 (PG).csv	0	0	0	0	0	0	0	0	0	0	0	0	md-3	14/08/2019	10V10	22	70x55	3850	175	PG	1	0	0	10.13	0	0	0	0	0	0	0	0	0	0	0	0
75	md-3 14-8-2019 10V10 70x55 (PG).csv	1	91.4	1	77.7	0	0	0	0	1	90.2	0	0	md-3	14/08/2019	10V10	22	70x55	3850	175	PG	1	0	0	10.13	0.098716683	9.022704837	0.098716683	7.670286278	0	0	0	0	0.098716683	8.904244817	0	0
76	md-3 14-8-2019 10V10 70x55 (PG).csv	0	0	1	88.3	0	0	0	0	0	0	0	0	md-3	14/08/2019	10V10	22	70x55	3850	175	PG	1	0	0	10.13	0	0	0.098716683	8.716683119	0	0	0	0	0	0	0	0
77	md-3 14-8-2019 10V10 70x55 (PG).csv	1	69.1	1	81.2	0	0	0	0	1	68.1	0	0	md-3	14/08/2019	10V10	22	70x55	3850	175	PG	1	0	0	10.13	0.098716683	6.821322804	0.098716683	8.015794669	0	0	0	0	0.098716683	6.72260612	0	0
78	md-3 14-8-2019 10V10 70x55 (PG).csv	2	157.1	1	76.7	0	0	0	0	0	0	0	0	md-3	14/08/2019	10V10	22	70x55	3850	175	PG	1	0	0	10.13	0.197433366	15.50839092	0.098716683	7.571569595	0	0	0	0	0	0	0	0
79	md-3 14-8-2019 10V10 70x55 (PG).csv	2	171.8	4	371.2	0	0	0	0	1	105.3	0	0	md-3	14/08/2019	10V10	22	70x55	3850	175	PG	1	0	0	10.13	0.197433366	16.95952616	0.394866732	36.64363277	0	0	0	0	0.098716683	10.39486673	0	0
80	md-3 14-8-2019 10V10 70x55 (PG).csv	1	79.3	1	108.5	0	0	0	0	0	0	0	0	md-3	14/08/2019	10V10	22	70x55	3850	175	PG	1	0	0	10.13	0.098716683	7.828232971	0.098716683	10.71076012	0	0	0	0	0	0	0	0
81	md-3 14-8-2019 10V10 70x55 (PG).csv	0	0	2	158.6	0	0	0	0	0	0	0	0	md-3	14/08/2019	10V10	22	70x55	3850	175	PG	1	0	0	10.13	0	0	0.197433366	15.65646594	0	0	0	0	0	0	0	0
82	md-3 14-8-2019 10V10 70x55 (PG).csv	0	0	0	0	0	0	0	0	0	0	0	0	md-3	14/08/2019	10V10	22	70x55	3850	175	PG	1	0	0	10.13	0	0	0	0	0	0	0	0	0	0	0	0
83	md-3 14-8-2019 10V10 70x55 (PG).csv	0	0	1	69.4	0	0	0	0	0	0	0	0	md-3	14/08/2019	10V10	22	70x55	3850	175	PG	1	0	0	10.13	0	0	0.098716683	6.850937808	0	0	0	0	0	0	0	0
84	md-3 14-8-2019 10V10 70x55 (PG).csv	1	92.5	0	0	0	0	0	0	1	89.6	0	0	md-3	14/08/2019	10V10	22	70x55	3850	175	PG	1	0	0	10.13	0.098716683	9.131293189	0	0	0	0	0	0	0.098716683	8.845014808	0	0
85	md-3 14-8-2019 10V10 70x55 (PG).csv	0	0	0	0	0	0	0	0	0	0	0	0	md-3	14/08/2019	10V10	22	70x55	3850	175	PG	1	0	0	10.13	0	0	0	0	0	0	0	0	0	0	0	0
86	md-3 29-8-19 10v10 60x55 (PG)_1.csv	0	0	1	87.3	0	0	0	0	0	0	0	0	md-3	29/08/2019	10v10	22	60x55	3300	150	PG	1	0	0	9.42	0	0	0.106157113	9.267515924	0	0	0	0	0	0	0	0
87	md-3 29-8-19 10v10 60x55 (PG)_1.csv	0	0	0	0	0	0	0	0	0	0	0	0	md-3	29/08/2019	10v10	22	60x55	3300	150	PG	1	0	0	9.42	0	0	0	0	0	0	0	0	0	0	0	0
88	md-3 29-8-19 10v10 60x55 (PG)_1.csv	0	0	1	177.8	0	0	0	0	0	0	0	0	md-3	29/08/2019	10v10	22	60x55	3300	150	PG	1	0	0	9.42	0	0	0.106157113	18.87473461	0	0	0	0	0	0	0	0
89	md-3 29-8-19 10v10 60x55 (PG)_1.csv	0	0	2	141.9	0	0	0	0	0	0	0	0	md-3	29/08/2019	10v10	22	60x55	3300	150	PG	1	0	0	9.42	0	0	0.212314225	15.06369427	0	0	0	0	0	0	0	0
90	md-3 29-8-19 10v10 60x55 (PG)_1.csv	0	0	0	0	0	0	0	0	0	0	0	0	md-3	29/08/2019	10v10	22	60x55	3300	150	PG	1	0	0	9.42	0	0	0	0	0	0	0	0	0	0	0	0
91	md-3 29-8-19 10v10 60x55 (PG)_1.csv	0	0	1	82.1	0	0	0	0	0	0	0	0	md-3	29/08/2019	10v10	22	60x55	3300	150	PG	1	0	0	9.42	0	0	0.106157113	8.715498938	0	0	0	0	0	0	0	0
92	md-3 29-8-19 10v10 60x55 (PG)_1.csv	0	0	1	91.7	0	0	0	0	0	0	0	0	md-3	29/08/2019	10v10	22	60x55	3300	150	PG	1	0	0	9.42	0	0	0.106157113	9.734607219	0	0	0	0	0	0	0	0
93	md-3 29-8-19 10v10 60x55 (PG)_1.csv	0	0	1	103.4	0	0	0	0	0	0	0	0	md-3	29/08/2019	10v10	22	60x55	3300	150	PG	1	0	0	9.42	0	0	0.106157113	10.97664544	0	0	0	0	0	0	0	0
94	md-3 29-8-19 10v10 60x55 (PG)_1.csv	0	0	2	152.9	0	0	0	0	0	0	0	0	md-3	29/08/2019	10v10	22	60x55	3300	150	PG	1	0	0	9.42	0	0	0.212314225	16.23142251	0	0	0	0	0	0	0	0
95	md-3 29-8-19 10v10 60x55 (PG)_1.csv	0	0	0	0	0	0	0	0	0	0	0	0	md-3	29/08/2019	10v10	22	60x55	3300	150	PG	1	0	0	9.42	0	0	0	0	0	0	0	0	0	0	0	0
96	md-3 29-8-19 10v10 60x55 (PG)_1.csv	0	0	0	0	0	0	0	0	0	0	0	0	md-3	29/08/2019	10v10	22	60x55	3300	150	PG	1	0	0	9.42	0	0	0	0	0	0	0	0	0	0	0	0
97	md-3 29-8-19 10v10 60x55 (PG)_1.csv	0	0	1	60	0	0	0	0	0	0	0	0	md-3	29/08/2019	10v10	22	60x55	3300	150	PG	1	0	0	9.42	0	0	0.106157113	6.369426752	0	0	0	0	0	0	0	0
98	md-3 29-8-19 10v10 60x55 (PG)_1.csv	0	0	1	81.9	0	0	0	0	0	0	0	0	md-3	29/08/2019	10v10	22	60x55	3300	150	PG	1	0	0	9.42	0	0	0.106157113	8.694267516	0	0	0	0	0	0	0	0
99	md-3 29-8-19 10v10 60x55 (PG)_1.csv	0	0	0	0	0	0	0	0	0	0	0	0	md-3	29/08/2019	10v10	22	60x55	3300	150	PG	1	0	0	9.42	0	0	0	0	0	0	0	0	0	0	0	0
100	md-3 7-8-2019 10v10 70x55 (PG).csv	0	0	1	67.4	0	0	0	0	0	0	0	0	md-3	07/08/2019	10v10	22	70x55	3850	175	PG	1	0	0	12.65	0	0	0.079051383	5.328063241	0	0	0	0	0	0	0	0
101	md-3 7-8-2019 10v10 70x55 (PG).csv	0	0	0	0	0	0	0	0	0	0	0	0	md-3	07/08/2019	10v10	22	70x55	3850	175	PG	1	0	0	12.65	0	0	0	0	0	0	0	0	0	0	0	0
102	md-3 7-8-2019 10v10 70x55 (PG).csv	0	0	1	88.5	0	0	0	0	0	0	0	0	md-3	07/08/2019	10v10	22	70x55	3850	175	PG	1	0	0	12.65	0	0	0.079051383	6.996047431	0	0	0	0	0	0	0	0
103	md-3 7-8-2019 10v10 70x55 (PG).csv	0	0	2	151.6	0	0	0	0	0	0	0	0	md-3	07/08/2019	10v10	22	70x55	3850	175	PG	1	0	0	12.65	0	0	0.158102767	11.98418972	0	0	0	0	0	0	0	0
104	md-3 7-8-2019 10v10 70x55 (PG).csv	2	157.5	1	60.2	0	0	0	0	1	82.2	0	0	md-3	07/08/2019	10v10	22	70x55	3850	175	PG	1	0	0	12.65	0.158102767	12.45059289	0.079051383	4.758893281	0	0	0	0	0.079051383	6.498023715	0	0
105	md-3 7-8-2019 10v10 70x55 (PG).csv	0	0	0	0	0	0	0	0	0	0	0	0	md-3	07/08/2019	10v10	22	70x55	3850	175	PG	1	0	0	12.65	0	0	0	0	0	0	0	0	0	0	0	0
106	md-3 7-8-2019 10v10 70x55 (PG).csv	0	0	0	0	0	0	0	0	0	0	0	0	md-3	07/08/2019	10v10	22	70x55	3850	175	PG	1	0	0	12.65	0	0	0	0	0	0	0	0	0	0	0	0
107	md-3 7-8-2019 10v10 70x55 (PG).csv	0	0	1	60.9	0	0	0	0	0	0	0	0	md-3	07/08/2019	10v10	22	70x55	3850	175	PG	1	0	0	12.65	0	0	0.079051383	4.814229249	0	0	0	0	0	0	0	0
108	md-3 7-8-2019 10v10 70x55 (PG).csv	0	0	0	0	0	0	0	0	0	0	0	0	md-3	07/08/2019	10v10	22	70x55	3850	175	PG	1	0	0	12.65	0	0	0	0	0	0	0	0	0	0	0	0
109	md-3 7-8-2019 10v10 70x55 (PG).csv	0	0	1	64.2	0	0	0	0	0	0	0	0	md-3	07/08/2019	10v10	22	70x55	3850	175	PG	1	0	0	12.65	0	0	0.079051383	5.075098814	0	0	0	0	0	0	0	0
110	md-3 7-8-2019 10v10 70x55 (PG).csv	0	0	1	63.3	0	0	0	0	0	0	0	0	md-3	07/08/2019	10v10	22	70x55	3850	175	PG	1	0	0	12.65	0	0	0.079051383	5.003952569	0	0	0	0	0	0	0	0
111	md-4 13-8-2019 10v10 55x45 (4pp).csv	0	0	0	0	0	0	0	0	0	0	0	0	md-4	13/08/2019	10v10	20	55x45	2475	123.75	4pp	1	0	0	6	0	0	0	0	0	0	0	0	0	0	0	0
112	md-4 13-8-2019 10v10 55x45 (4pp).csv	0	0	0	0	0	0	0	0	0	0	0	0	md-4	13/08/2019	10v10	20	55x45	2475	123.75	4pp	1	0	0	6	0	0	0	0	0	0	0	0	0	0	0	0
113	md-4 13-8-2019 10v10 55x45 (4pp).csv	0	0	1	106	0	0	0	0	0	0	0	0	md-4	13/08/2019	10v10	20	55x45	2475	123.75	4pp	1	0	0	6	0	0	0.166666667	17.66666667	0	0	0	0	0	0	0	0
114	md-4 13-8-2019 10v10 55x45 (4pp).csv	0	0	1	105.6	0	0	0	0	0	0	0	0	md-4	13/08/2019	10v10	20	55x45	2475	123.75	4pp	1	0	0	6	0	0	0.166666667	17.6	0	0	0	0	0	0	0	0
115	md-4 13-8-2019 10v10 55x45 (4pp).csv	0	0	0	0	0	0	0	0	0	0	0	0	md-4	13/08/2019	10v10	20	55x45	2475	123.75	4pp	1	0	0	6	0	0	0	0	0	0	0	0	0	0	0	0
116	md-4 13-8-2019 10v10 55x45 (4pp).csv	2	213.2	0	0	0	0	0	0	1	140.8	0	0	md-4	13/08/2019	10v10	20	55x45	2475	123.75	4pp	1	0	0	6	0.333333333	35.53333333	0	0	0	0	0	0	0.166666667	23.46666667	0	0
117	md-4 13-8-2019 10v10 55x45 (4pp).csv	0	0	0	0	0	0	0	0	0	0	0	0	md-4	13/08/2019	10v10	20	55x45	2475	123.75	4pp	1	0	0	6	0	0	0	0	0	0	0	0	0	0	0	0
118	md-4 13-8-2019 10v10 55x45 (4pp).csv	0	0	1	92.7	0	0	0	0	0	0	0	0	md-4	13/08/2019	10v10	20	55x45	2475	123.75	4pp	1	0	0	6	0	0	0.166666667	15.45	0	0	0	0	0	0	0	0
119	md-4 13-8-2019 10v10 55x45 (4pp).csv	1	72.2	1	100.9	0	0	0	0	0	0	0	0	md-4	13/08/2019	10v10	20	55x45	2475	123.75	4pp	1	0	0	6	0.166666667	12.03333333	0.166666667	16.81666667	0	0	0	0	0	0	0	0
120	md-4 13-8-2019 10v10 55x45 (4pp).csv	0	0	0	0	0	0	0	0	0	0	0	0	md-4	13/08/2019	10v10	20	55x45	2475	123.75	4pp	1	0	0	6	0	0	0	0	0	0	0	0	0	0	0	0
121	md-4 13-8-2019 10v10 55x45 (4pp).csv	0	0	0	0	0	0	0	0	0	0	0	0	md-4	13/08/2019	10v10	20	55x45	2475	123.75	4pp	1	0	0	6	0	0	0	0	0	0	0	0	0	0	0	0
122	md-4 13-8-2019 10v10 55x45 (4pp).csv	2	213	1	240.3	0	0	0	0	1	65.6	0	0	md-4	13/08/2019	10v10	20	55x45	2475	123.75	4pp	1	0	0	6	0.333333333	35.5	0.166666667	40.05	0	0	0	0	0.166666667	10.93333333	0	0
123	md-4 13-8-2019 10v10 55x45 (4pp)_2.csv	0	0	0	0	0	0	0	0	0	0	0	0	md-4	13/08/2019	10v10	20	55x45	2475	123.75	4pp	2	0	0	6	0	0	0	0	0	0	0	0	0	0	0	0
124	md-4 13-8-2019 10v10 55x45 (4pp)_2.csv	0	0	1	69.5	0	0	0	0	0	0	0	0	md-4	13/08/2019	10v10	20	55x45	2475	123.75	4pp	2	0	0	6	0	0	0.166666667	11.58333333	0	0	0	0	0	0	0	0
125	md-4 13-8-2019 10v10 55x45 (4pp)_2.csv	0	0	1	114.1	0	0	0	0	0	0	0	0	md-4	13/08/2019	10v10	20	55x45	2475	123.75	4pp	2	0	0	6	0	0	0.166666667	19.01666667	0	0	0	0	0	0	0	0
126	md-4 13-8-2019 10v10 55x45 (4pp)_2.csv	0	0	2	163.2	0	0	0	0	0	0	0	0	md-4	13/08/2019	10v10	20	55x45	2475	123.75	4pp	2	0	0	6	0	0	0.333333333	27.2	0	0	0	0	0	0	0	0
127	md-4 13-8-2019 10v10 55x45 (4pp)_2.csv	0	0	0	0	0	0	0	0	0	0	0	0	md-4	13/08/2019	10v10	20	55x45	2475	123.75	4pp	2	0	0	6	0	0	0	0	0	0	0	0	0	0	0	0
128	md-4 13-8-2019 10v10 55x45 (4pp)_2.csv	0	0	0	0	0	0	0	0	0	0	0	0	md-4	13/08/2019	10v10	20	55x45	2475	123.75	4pp	2	0	0	6	0	0	0	0	0	0	0	0	0	0	0	0
129	md-4 13-8-2019 10v10 55x45 (4pp)_2.csv	2	189.8	1	126.8	0	0	0	0	0	0	0	0	md-4	13/08/2019	10v10	20	55x45	2475	123.75	4pp	2	0	0	6	0.333333333	31.63333333	0.166666667	21.13333333	0	0	0	0	0	0	0	0
130	md-4 13-8-2019 10v10 55x45 (4pp)_2.csv	0	0	0	0	0	0	0	0	0	0	0	0	md-4	13/08/2019	10v10	20	55x45	2475	123.75	4pp	2	0	0	6	0	0	0	0	0	0	0	0	0	0	0	0
131	md-4 13-8-2019 10v10 55x45 (4pp)_2.csv	0	0	0	0	0	0	0	0	0	0	0	0	md-4	13/08/2019	10v10	20	55x45	2475	123.75	4pp	2	0	0	6	0	0	0	0	0	0	0	0	0	0	0	0
132	md-4 13-8-2019 10v10 55x45 (4pp)_2.csv	0	0	0	0	0	0	0	0	0	0	0	0	md-4	13/08/2019	10v10	20	55x45	2475	123.75	4pp	2	0	0	6	0	0	0	0	0	0	0	0	0	0	0	0
133	md-4 13-8-2019 10v10 55x45 (4pp)_2.csv	0	0	0	0	0	0	0	0	0	0	0	0	md-4	13/08/2019	10v10	20	55x45	2475	123.75	4pp	2	0	0	6	0	0	0	0	0	0	0	0	0	0	0	0
134	md-4 13-8-2019 10v10 55x45 (4pp)_2.csv	1	65.6	1	64.6	0	0	0	0	1	61.5	0	0	md-4	13/08/2019	10v10	20	55x45	2475	123.75	4pp	2	0	0	6	0.166666667	10.93333333	0.166666667	10.76666667	0	0	0	0	0.166666667	10.25	0	0
135	md-4 20-8-19 10v10 55x45 (4pp)_1.csv	0	0	1	105.4	0	0	0	0	0	0	0	0	md-4	20/08/2019	10v10	20	55x45	2475	123.75	4pp	1	0	0	7.88	0	0	0.126903553	13.37563452	0	0	0	0	0	0	0	0
136	md-4 20-8-19 10v10 55x45 (4pp)_1.csv	0	0	1	74.8	0	0	0	0	0	0	0	0	md-4	20/08/2019	10v10	20	55x45	2475	123.75	4pp	1	0	0	7.88	0	0	0.126903553	9.492385787	0	0	0	0	0	0	0	0
137	md-4 20-8-19 10v10 55x45 (4pp)_1.csv	0	0	0	0	0	0	0	0	0	0	0	0	md-4	20/08/2019	10v10	20	55x45	2475	123.75	4pp	1	0	0	7.88	0	0	0	0	0	0	0	0	0	0	0	0
138	md-4 20-8-19 10v10 55x45 (4pp)_1.csv	0	0	2	188.4	0	0	0	0	0	0	0	0	md-4	20/08/2019	10v10	20	55x45	2475	123.75	4pp	1	0	0	7.88	0	0	0.253807107	23.90862944	0	0	0	0	0	0	0	0
139	md-4 20-8-19 10v10 55x45 (4pp)_1.csv	0	0	0	0	0	0	0	0	0	0	0	0	md-4	20/08/2019	10v10	20	55x45	2475	123.75	4pp	1	0	0	7.88	0	0	0	0	0	0	0	0	0	0	0	0
140	md-4 20-8-19 10v10 55x45 (4pp)_1.csv	0	0	0	0	0	0	0	0	0	0	0	0	md-4	20/08/2019	10v10	20	55x45	2475	123.75	4pp	1	0	0	7.88	0	0	0	0	0	0	0	0	0	0	0	0
141	md-4 20-8-19 10v10 55x45 (4pp)_1.csv	0	0	2	184.8	0	0	0	0	0	0	0	0	md-4	20/08/2019	10v10	20	55x45	2475	123.75	4pp	1	0	0	7.88	0	0	0.253807107	23.45177665	0	0	0	0	0	0	0	0
142	md-4 20-8-19 10v10 55x45 (4pp)_1.csv	0	0	1	220.3	0	0	0	0	0	0	0	0	md-4	20/08/2019	10v10	20	55x45	2475	123.75	4pp	1	0	0	7.88	0	0	0.126903553	27.95685279	0	0	0	0	0	0	0	0
143	md-4 20-8-19 10v10 55x45 (4pp)_1.csv	0	0	1	101.9	0	0	0	0	0	0	0	0	md-4	20/08/2019	10v10	20	55x45	2475	123.75	4pp	1	0	0	7.88	0	0	0.126903553	12.93147208	0	0	0	0	0	0	0	0
144	md-4 20-8-19 10v10 55x45 (4pp)_1.csv	0	0	0	0	0	0	0	0	0	0	0	0	md-4	20/08/2019	10v10	20	55x45	2475	123.75	4pp	1	0	0	7.88	0	0	0	0	0	0	0	0	0	0	0	0
145	md-4 20-8-19 10v10 55x45 (4pp)_1.csv	0	0	0	0	0	0	0	0	0	0	0	0	md-4	20/08/2019	10v10	20	55x45	2475	123.75	4pp	1	0	0	7.88	0	0	0	0	0	0	0	0	0	0	0	0
146	md-4 20-8-19 10v10 55x45 (4pp)_2.csv	0	0	0	0	0	0	0	0	0	0	0	0	md-4	20/08/2019	10v10	20	55x45	2475	123.75	4pp	2	0	0	6.77	0	0	0	0	0	0	0	0	0	0	0	0
147	md-4 20-8-19 10v10 55x45 (4pp)_2.csv	0	0	0	0	0	0	0	0	0	0	0	0	md-4	20/08/2019	10v10	20	55x45	2475	123.75	4pp	2	0	0	6.77	0	0	0	0	0	0	0	0	0	0	0	0
148	md-4 20-8-19 10v10 55x45 (4pp)_2.csv	0	0	0	0	0	0	0	0	0	0	0	0	md-4	20/08/2019	10v10	20	55x45	2475	123.75	4pp	2	0	0	6.77	0	0	0	0	0	0	0	0	0	0	0	0
149	md-4 20-8-19 10v10 55x45 (4pp)_2.csv	0	0	0	0	0	0	0	0	0	0	0	0	md-4	20/08/2019	10v10	20	55x45	2475	123.75	4pp	2	0	0	6.77	0	0	0	0	0	0	0	0	0	0	0	0
150	md-4 20-8-19 10v10 55x45 (4pp)_2.csv	0	0	0	0	0	0	0	0	0	0	0	0	md-4	20/08/2019	10v10	20	55x45	2475	123.75	4pp	2	0	0	6.77	0	0	0	0	0	0	0	0	0	0	0	0
151	md-4 20-8-19 10v10 55x45 (4pp)_2.csv	0	0	1	79	0	0	0	0	0	0	0	0	md-4	20/08/2019	10v10	20	55x45	2475	123.75	4pp	2	0	0	6.77	0	0	0.147710487	11.66912851	0	0	0	0	0	0	0	0
152	md-4 20-8-19 10v10 55x45 (4pp)_2.csv	0	0	0	0	0	0	0	0	0	0	0	0	md-4	20/08/2019	10v10	20	55x45	2475	123.75	4pp	2	0	0	6.77	0	0	0	0	0	0	0	0	0	0	0	0
153	md-4 20-8-19 10v10 55x45 (4pp)_2.csv	0	0	1	76	0	0	0	0	0	0	0	0	md-4	20/08/2019	10v10	20	55x45	2475	123.75	4pp	2	0	0	6.77	0	0	0.147710487	11.22599705	0	0	0	0	0	0	0	0
154	md-4 20-8-19 10v10 55x45 (4pp)_2.csv	0	0	0	0	0	0	0	0	0	0	0	0	md-4	20/08/2019	10v10	20	55x45	2475	123.75	4pp	2	0	0	6.77	0	0	0	0	0	0	0	0	0	0	0	0
155	md-4 20-8-19 10v10 55x45 (4pp)_2.csv	0	0	0	0	0	0	0	0	0	0	0	0	md-4	20/08/2019	10v10	20	55x45	2475	123.75	4pp	2	0	0	6.77	0	0	0	0	0	0	0	0	0	0	0	0
156	md-4 20-8-19 10v10 55x45 (4pp)_2.csv	0	0	0	0	0	0	0	0	0	0	0	0	md-4	20/08/2019	10v10	20	55x45	2475	123.75	4pp	2	0	0	6.77	0	0	0	0	0	0	0	0	0	0	0	0
185	md-4 6-8-2019 8V8+4 35X35_2.csv	0	0	3	323.7	0	0	0	0	0	0	0	0	md-4	06/08/2019	8V8+4	20	35x35	1225	61.25	POS	2	0	0	7.13	0	0	0.420757363	45.3997195	0	0	0	0	0	0	0	0
186	md-4 6-8-2019 8V8+4 35X35_2.csv	0	0	1	101	0	0	0	0	0	0	0	0	md-4	06/08/2019	8V8+4	20	35x35	1225	61.25	POS	2	0	0	7.13	0	0	0.140252454	14.1654979	0	0	0	0	0	0	0	0
187	md-4 6-8-2019 8V8+4 35X35_2.csv	0	0	0	0	0	0	0	0	0	0	0	0	md-4	06/08/2019	8V8+4	20	35x35	1225	61.25	POS	2	0	0	7.13	0	0	0	0	0	0	0	0	0	0	0	0
188	md-4 6-8-2019 8V8+4 35X35_2.csv	0	0	1	76.7	0	0	0	0	0	0	0	0	md-4	06/08/2019	8V8+4	20	35x35	1225	61.25	POS	2	0	0	7.13	0	0	0.140252454	10.75736325	0	0	0	0	0	0	0	0
189	md-4 6-8-2019 8V8+4 35X35_2.csv	0	0	0	0	0	0	0	0	0	0	0	0	md-4	06/08/2019	8V8+4	20	35x35	1225	61.25	POS	2	0	0	7.13	0	0	0	0	0	0	0	0	0	0	0	0
190	md-4 6-8-2019 8V8+4 35X35_2.csv	0	0	2	152.7	0	0	0	0	0	0	0	0	md-4	06/08/2019	8V8+4	20	35x35	1225	61.25	POS	2	0	0	7.13	0	0	0.280504909	21.41654979	0	0	0	0	0	0	0	0
191	md-4 6-8-2019 8V8+4 35X35_2.csv	0	0	0	0	0	0	0	0	0	0	0	0	md-4	06/08/2019	8V8+4	20	35x35	1225	61.25	POS	2	0	0	7.13	0	0	0	0	0	0	0	0	0	0	0	0
192	md-4 6-8-2019 8V8+4 35X35_2.csv	0	0	0	0	0	0	0	0	0	0	0	0	md-4	06/08/2019	8V8+4	20	35x35	1225	61.25	POS	2	0	0	7.13	0	0	0	0	0	0	0	0	0	0	0	0
193	md-4 6-8-2019 8V8+4 35X35_2.csv	0	0	0	0	0	0	0	0	0	0	0	0	md-4	06/08/2019	8V8+4	20	35x35	1225	61.25	POS	2	0	0	7.13	0	0	0	0	0	0	0	0	0	0	0	0
194	md-4 6-8-2019 8V8+4 35X35_2.csv	0	0	0	0	0	0	0	0	0	0	0	0	md-4	06/08/2019	8V8+4	20	35x35	1225	61.25	POS	2	0	0	7.13	0	0	0	0	0	0	0	0	0	0	0	0
195	md-4 6-8-2019 8V8+4 35X35_2.csv	0	0	2	177.4	0	0	0	0	0	0	0	0	md-4	06/08/2019	8V8+4	20	35x35	1225	61.25	POS	2	0	0	7.13	0	0	0.280504909	24.88078541	0	0	0	0	0	0	0	0
196	md-4 6-8-2019 8v8+4 35x35.csv	0	0	0	0	0	0	0	0	0	0	0	0	md-4	06/08/2019	8v8+4	20	35x35	1225	61.25	POS	1	0	0	7.25	0	0	0	0	0	0	0	0	0	0	0	0
197	md-4 6-8-2019 8v8+4 35x35.csv	0	0	1	61.7	0	0	0	0	0	0	0	0	md-4	06/08/2019	8v8+4	20	35x35	1225	61.25	POS	1	0	0	7.25	0	0	0.137931034	8.510344828	0	0	0	0	0	0	0	0
198	md-4 6-8-2019 8v8+4 35x35.csv	0	0	1	65	0	0	0	0	0	0	0	0	md-4	06/08/2019	8v8+4	20	35x35	1225	61.25	POS	1	0	0	7.25	0	0	0.137931034	8.965517241	0	0	0	0	0	0	0	0
199	md-4 6-8-2019 8v8+4 35x35.csv	0	0	2	271.9	0	0	0	0	0	0	0	0	md-4	06/08/2019	8v8+4	20	35x35	1225	61.25	POS	1	0	0	7.25	0	0	0.275862069	37.50344828	0	0	0	0	0	0	0	0
200	md-4 6-8-2019 8v8+4 35x35.csv	0	0	2	183.5	0	0	0	0	0	0	0	0	md-4	06/08/2019	8v8+4	20	35x35	1225	61.25	POS	1	0	0	7.25	0	0	0.275862069	25.31034483	0	0	0	0	0	0	0	0
201	md-4 6-8-2019 8v8+4 35x35.csv	0	0	0	0	0	0	0	0	0	0	0	0	md-4	06/08/2019	8v8+4	20	35x35	1225	61.25	POS	1	0	0	7.25	0	0	0	0	0	0	0	0	0	0	0	0
202	md-4 6-8-2019 8v8+4 35x35.csv	0	0	0	0	0	0	0	0	0	0	0	0	md-4	06/08/2019	8v8+4	20	35x35	1225	61.25	POS	1	0	0	7.25	0	0	0	0	0	0	0	0	0	0	0	0
203	md-4 6-8-2019 8v8+4 35x35.csv	0	0	1	61	0	0	0	0	0	0	0	0	md-4	06/08/2019	8v8+4	20	35x35	1225	61.25	POS	1	0	0	7.25	0	0	0.137931034	8.413793103	0	0	0	0	0	0	0	0
204	md-4 6-8-2019 8v8+4 35x35.csv	0	0	0	0	0	0	0	0	0	0	0	0	md-4	06/08/2019	8v8+4	20	35x35	1225	61.25	POS	1	0	0	7.25	0	0	0	0	0	0	0	0	0	0	0	0
205	md-4 6-8-2019 8v8+4 35x35.csv	0	0	1	131.6	0	0	0	0	0	0	0	0	md-4	06/08/2019	8v8+4	20	35x35	1225	61.25	POS	1	0	0	7.25	0	0	0.137931034	18.15172414	0	0	0	0	0	0	0	0
206	md-4 6-8-2019 8v8+4 35x35.csv	0	0	2	309.3	0	0	0	0	0	0	0	0	md-4	06/08/2019	8v8+4	20	35x35	1225	61.25	POS	1	0	0	7.25	0	0	0.275862069	42.66206897	0	0	0	0	0	0	0	0
157	md-4 28-8-19 7v7+5 30x40_1.csv	0	0	3	276.5	0	0	0	0	0	0	0	0	md-4	28/08/2019	7v7+5	19	30x40	1200	63.15789474	POS	1	0	0	8	0	0	0.375	34.5625	0	0	0	0	0	0	0	0
158	md-4 28-8-19 7v7+5 30x40_1.csv	0	0	0	0	0	0	0	0	0	0	0	0	md-4	28/08/2019	7v7+5	19	30x40	1200	63.15789474	POS	1	1	0	8	0	0	0	0	0	0	0	0	0	0	0	0
159	md-4 28-8-19 7v7+5 30x40_1.csv	0	0	0	0	0	0	0	0	0	0	0	0	md-4	28/08/2019	7v7+5	19	30x40	1200	63.15789474	POS	1	0	0	8	0	0	0	0	0	0	0	0	0	0	0	0
160	md-4 28-8-19 7v7+5 30x40_1.csv	0	0	0	0	0	0	0	0	0	0	0	0	md-4	28/08/2019	7v7+5	19	30x40	1200	63.15789474	POS	1	0	0	8	0	0	0	0	0	0	0	0	0	0	0	0
161	md-4 28-8-19 7v7+5 30x40_1.csv	0	0	0	0	0	0	0	0	0	0	0	0	md-4	28/08/2019	7v7+5	19	30x40	1200	63.15789474	POS	1	0	0	8	0	0	0	0	0	0	0	0	0	0	0	0
162	md-4 28-8-19 7v7+5 30x40_1.csv	0	0	2	148.8	0	0	0	0	0	0	0	0	md-4	28/08/2019	7v7+5	19	30x40	1200	63.15789474	POS	1	0	0	8	0	0	0.25	18.6	0	0	0	0	0	0	0	0
163	md-4 28-8-19 7v7+5 30x40_1.csv	0	0	0	0	0	0	0	0	0	0	0	0	md-4	28/08/2019	7v7+5	19	30x40	1200	63.15789474	POS	1	0	0	8	0	0	0	0	0	0	0	0	0	0	0	0
164	md-4 28-8-19 7v7+5 30x40_1.csv	0	0	2	242.1	0	0	0	0	0	0	0	0	md-4	28/08/2019	7v7+5	19	30x40	1200	63.15789474	POS	1	0	0	8	0	0	0.25	30.2625	0	0	0	0	0	0	0	0
165	md-4 28-8-19 7v7+5 30x40_1.csv	0	0	0	0	0	0	0	0	0	0	0	0	md-4	28/08/2019	7v7+5	19	30x40	1200	63.15789474	POS	1	0	1	8	0	0	0	0	0	0	0	0	0	0	0	0
166	md-4 28-8-19 7v7+5 30x40_1.csv	0	0	0	0	0	0	0	0	0	0	0	0	md-4	28/08/2019	7v7+5	19	30x40	1200	63.15789474	POS	1	0	0	8	0	0	0	0	0	0	0	0	0	0	0	0
167	md-4 28-8-19 7v7+5 30x40_1.csv	0	0	0	0	0	0	0	0	0	0	0	0	md-4	28/08/2019	7v7+5	19	30x40	1200	63.15789474	POS	1	0	0	8	0	0	0	0	0	0	0	0	0	0	0	0
168	md-4 28-8-19 7v7+5 30x40_1.csv	0	0	0	0	0	0	0	0	0	0	0	0	md-4	28/08/2019	7v7+5	19	30x40	1200	63.15789474	POS	1	0	0	8	0	0	0	0	0	0	0	0	0	0	0	0
169	md-4 28-8-19 7v7+5 30x40_1.csv	0	0	1	94.9	0	0	0	0	0	0	0	0	md-4	28/08/2019	7v7+5	19	30x40	1200	63.15789474	POS	1	0	0	8	0	0	0.125	11.8625	0	0	0	0	0	0	0	0
170	md-4 28-8-19 7v7+5 30x40_1.csv	0	0	0	0	0	0	0	0	0	0	0	0	md-4	28/08/2019	7v7+5	19	30x40	1200	63.15789474	POS	1	0	0	8	0	0	0	0	0	0	0	0	0	0	0	0
171	md-4 28-8-19 7v7+5 30x40_2.csv	0	0	2	161.3	0	0	0	0	0	0	0	0	md-4	28/08/2019	7v7+5	19	30x40	1200	63.15789474	POS	2	0	0	6.57	0	0	0.304414003	24.55098935	0	0	0	0	0	0	0	0
172	md-4 28-8-19 7v7+5 30x40_2.csv	0	0	0	0	0	0	0	0	0	0	0	0	md-4	28/08/2019	7v7+5	19	30x40	1200	63.15789474	POS	2	1	0	6.57	0	0	0	0	0	0	0	0	0	0	0	0
173	md-4 28-8-19 7v7+5 30x40_2.csv	0	0	0	0	0	0	0	0	0	0	0	0	md-4	28/08/2019	7v7+5	19	30x40	1200	63.15789474	POS	2	0	0	6.57	0	0	0	0	0	0	0	0	0	0	0	0
174	md-4 28-8-19 7v7+5 30x40_2.csv	0	0	0	0	0	0	0	0	0	0	0	0	md-4	28/08/2019	7v7+5	19	30x40	1200	63.15789474	POS	2	0	0	6.57	0	0	0	0	0	0	0	0	0	0	0	0
175	md-4 28-8-19 7v7+5 30x40_2.csv	0	0	0	0	0	0	0	0	0	0	0	0	md-4	28/08/2019	7v7+5	19	30x40	1200	63.15789474	POS	2	0	0	6.57	0	0	0	0	0	0	0	0	0	0	0	0
176	md-4 28-8-19 7v7+5 30x40_2.csv	0	0	1	259.7	0	0	0	0	0	0	0	0	md-4	28/08/2019	7v7+5	19	30x40	1200	63.15789474	POS	2	0	0	6.57	0	0	0.152207002	39.5281583	0	0	0	0	0	0	0	0
177	md-4 28-8-19 7v7+5 30x40_2.csv	0	0	1	115.7	0	0	0	0	0	0	0	0	md-4	28/08/2019	7v7+5	19	30x40	1200	63.15789474	POS	2	0	0	6.57	0	0	0.152207002	17.61035008	0	0	0	0	0	0	0	0
178	md-4 28-8-19 7v7+5 30x40_2.csv	0	0	2	170.8	0	0	0	0	0	0	0	0	md-4	28/08/2019	7v7+5	19	30x40	1200	63.15789474	POS	2	0	0	6.57	0	0	0.304414003	25.99695586	0	0	0	0	0	0	0	0
179	md-4 28-8-19 7v7+5 30x40_2.csv	0	0	1	97.1	0	0	0	0	0	0	0	0	md-4	28/08/2019	7v7+5	19	30x40	1200	63.15789474	POS	2	0	0	6.57	0	0	0.152207002	14.77929985	0	0	0	0	0	0	0	0
180	md-4 28-8-19 7v7+5 30x40_2.csv	0	0	1	199.6	0	0	0	0	0	0	0	0	md-4	28/08/2019	7v7+5	19	30x40	1200	63.15789474	POS	2	0	0	6.57	0	0	0.152207002	30.3805175	0	0	0	0	0	0	0	0
181	md-4 28-8-19 7v7+5 30x40_2.csv	0	0	0	0	0	0	0	0	0	0	0	0	md-4	28/08/2019	7v7+5	19	30x40	1200	63.15789474	POS	2	0	1	6.57	0	0	0	0	0	0	0	0	0	0	0	0
182	md-4 28-8-19 7v7+5 30x40_2.csv	0	0	0	0	0	0	0	0	0	0	0	0	md-4	28/08/2019	7v7+5	19	30x40	1200	63.15789474	POS	2	0	0	6.57	0	0	0	0	0	0	0	0	0	0	0	0
183	md-4 28-8-19 7v7+5 30x40_2.csv	0	0	1	133.4	0	0	0	0	0	0	0	0	md-4	28/08/2019	7v7+5	19	30x40	1200	63.15789474	POS	2	0	0	6.57	0	0	0.152207002	20.304414	0	0	0	0	0	0	0	0
184	md-4 28-8-19 7v7+5 30x40_2.csv	0	0	0	0	0	0	0	0	0	0	0	0	md-4	28/08/2019	7v7+5	19	30x40	1200	63.15789474	POS	2	0	0	6.57	0	0	0	0	0	0	0	0	0	0	0	0
207	md+2 9-9-2019 10v10 55x45 (4pp)_1.csv	0	0	0	0	0	0	0	0	0	0	0	0	md+2	09/09/2019	10v10	20	55x45	2475	123.75	4pp	1	0	0	6.23	0	0	0	0	0	0	0	0	0	0	0	0
208	md+2 9-9-2019 10v10 55x45 (4pp)_1.csv	0	0	0	0	0	0	0	0	0	0	0	0	md+2	09/09/2019	10v10	20	55x45	2475	123.75	4pp	1	0	0	6.23	0	0	0	0	0	0	0	0	0	0	0	0
209	md+2 9-9-2019 10v10 55x45 (4pp)_1.csv	0	0	2	232	0	0	0	0	0	0	0	0	md+2	09/09/2019	10v10	20	55x45	2475	123.75	4pp	1	0	0	6.23	0	0	0.321027287	37.23916533	0	0	0	0	0	0	0	0
210	md+2 9-9-2019 10v10 55x45 (4pp)_1.csv	0	0	1	103.5	0	0	0	0	0	0	0	0	md+2	09/09/2019	10v10	20	55x45	2475	123.75	4pp	1	0	0	6.23	0	0	0.160513644	16.61316212	0	0	0	0	0	0	0	0
211	md+2 9-9-2019 10v10 55x45 (4pp)_1.csv	0	0	0	0	0	0	0	0	0	0	0	0	md+2	09/09/2019	10v10	20	55x45	2475	123.75	4pp	1	0	0	6.23	0	0	0	0	0	0	0	0	0	0	0	0
212	md+2 9-9-2019 10v10 55x45 (4pp)_1.csv	0	0	0	0	0	0	0	0	0	0	0	0	md+2	09/09/2019	10v10	20	55x45	2475	123.75	4pp	1	0	0	6.23	0	0	0	0	0	0	0	0	0	0	0	0
213	md+2 9-9-2019 10v10 55x45 (4pp)_1.csv	0	0	2	257.1	0	0	0	0	0	0	0	0	md+2	09/09/2019	10v10	20	55x45	2475	123.75	4pp	1	0	0	6.23	0	0	0.321027287	41.26805778	0	0	0	0	0	0	0	0
214	md+2 9-9-2019 10v10 55x45 (4pp)_1.csv	0	0	2	190.7	0	0	0	0	0	0	0	0	md+2	09/09/2019	10v10	20	55x45	2475	123.75	4pp	1	0	0	6.23	0	0	0.321027287	30.60995185	0	0	0	0	0	0	0	0
215	md+2 9-9-2019 10v10 55x45 (4pp)_1.csv	0	0	0	0	0	0	0	0	0	0	0	0	md+2	09/09/2019	10v10	20	55x45	2475	123.75	4pp	1	0	0	6.23	0	0	0	0	0	0	0	0	0	0	0	0
216	md+2 9-9-2019 10v10 55x45 (4pp)_1.csv	0	0	0	0	0	0	0	0	0	0	0	0	md+2	09/09/2019	10v10	20	55x45	2475	123.75	4pp	1	0	0	6.23	0	0	0	0	0	0	0	0	0	0	0	0
217	md+2 9-9-2019 10v10 55x45 (4pp)_1.csv	0	0	1	62.5	0	0	0	0	0	0	0	0	md+2	09/09/2019	10v10	20	55x45	2475	123.75	4pp	1	0	0	6.23	0	0	0.160513644	10.03210273	0	0	0	0	0	0	0	0
218	md+2 9-9-2019 10v10 55x45 (4pp)_1.csv	0	0	0	0	0	0	0	0	0	0	0	0	md+2	09/09/2019	10v10	20	55x45	2475	123.75	4pp	1	0	0	6.23	0	0	0	0	0	0	0	0	0	0	0	0
219	md+2 9-9-2019 10v10 55x45 (4pp)_2.csv	0	0	1	77.4	0	0	0	0	0	0	0	0	md+2	09/09/2019	10v10	20	55x45	2475	123.75	4pp	2	0	0	5.48	0	0	0.182481752	14.12408759	0	0	0	0	0	0	0	0
220	md+2 9-9-2019 10v10 55x45 (4pp)_2.csv	0	0	1	75.2	0	0	0	0	0	0	0	0	md+2	09/09/2019	10v10	20	55x45	2475	123.75	4pp	2	0	0	5.48	0	0	0.182481752	13.72262774	0	0	0	0	0	0	0	0
221	md+2 9-9-2019 10v10 55x45 (4pp)_2.csv	0	0	2	248.6	0	0	0	0	0	0	0	0	md+2	09/09/2019	10v10	20	55x45	2475	123.75	4pp	2	0	0	5.48	0	0	0.364963504	45.3649635	0	0	0	0	0	0	0	0
222	md+2 9-9-2019 10v10 55x45 (4pp)_2.csv	0	0	0	0	0	0	0	0	0	0	0	0	md+2	09/09/2019	10v10	20	55x45	2475	123.75	4pp	2	0	0	5.48	0	0	0	0	0	0	0	0	0	0	0	0
223	md+2 9-9-2019 10v10 55x45 (4pp)_2.csv	0	0	1	69.3	0	0	0	0	0	0	0	0	md+2	09/09/2019	10v10	20	55x45	2475	123.75	4pp	2	0	0	5.48	0	0	0.182481752	12.6459854	0	0	0	0	0	0	0	0
224	md+2 9-9-2019 10v10 55x45 (4pp)_2.csv	0	0	1	61.9	0	0	0	0	0	0	0	0	md+2	09/09/2019	10v10	20	55x45	2475	123.75	4pp	2	0	0	5.48	0	0	0.182481752	11.29562044	0	0	0	0	0	0	0	0
225	md+2 9-9-2019 10v10 55x45 (4pp)_2.csv	0	0	1	112.3	0	0	0	0	0	0	0	0	md+2	09/09/2019	10v10	20	55x45	2475	123.75	4pp	2	0	0	5.48	0	0	0.182481752	20.49270073	0	0	0	0	0	0	0	0
226	md+2 9-9-2019 10v10 55x45 (4pp)_2.csv	0	0	0	0	0	0	0	0	0	0	0	0	md+2	09/09/2019	10v10	20	55x45	2475	123.75	4pp	2	0	0	5.48	0	0	0	0	0	0	0	0	0	0	0	0
227	md+2 9-9-2019 10v10 55x45 (4pp)_2.csv	0	0	0	0	0	0	0	0	0	0	0	0	md+2	09/09/2019	10v10	20	55x45	2475	123.75	4pp	2	0	0	5.48	0	0	0	0	0	0	0	0	0	0	0	0
228	md+2 9-9-2019 10v10 55x45 (4pp)_2.csv	0	0	0	0	0	0	0	0	0	0	0	0	md+2	09/09/2019	10v10	20	55x45	2475	123.75	4pp	2	0	0	5.48	0	0	0	0	0	0	0	0	0	0	0	0
229	md+2 9-9-2019 10v10 55x45 (4pp)_2.csv	0	0	1	60.4	0	0	0	0	0	0	0	0	md+2	09/09/2019	10v10	20	55x45	2475	123.75	4pp	2	0	0	5.48	0	0	0.182481752	11.02189781	0	0	0	0	0	0	0	0
230	md+2 9-9-2019 10v10 55x45 (4pp)_2.csv	0	0	1	93.5	0	0	0	0	0	0	0	0	md+2	09/09/2019	10v10	20	55x45	2475	123.75	4pp	2	0	0	5.48	0	0	0.182481752	17.0620438	0	0	0	0	0	0	0	0
231	md-1 13-9-2019 10v10 55x45 (4pp)_1.csv	0	0	0	0	0	0	0	0	0	0	0	0	md-1	13/09/2019	10v10	20	55x45	2475	123.75	4pp	1	0	0	5.32	0	0	0	0	0	0	0	0	0	0	0	0
232	md-1 13-9-2019 10v10 55x45 (4pp)_1.csv	0	0	0	0	0	0	0	0	0	0	0	0	md-1	13/09/2019	10v10	20	55x45	2475	123.75	4pp	1	0	0	5.32	0	0	0	0	0	0	0	0	0	0	0	0
233	md-1 13-9-2019 10v10 55x45 (4pp)_1.csv	0	0	0	0	0	0	0	0	0	0	0	0	md-1	13/09/2019	10v10	20	55x45	2475	123.75	4pp	1	0	0	5.32	0	0	0	0	0	0	0	0	0	0	0	0
234	md-1 13-9-2019 10v10 55x45 (4pp)_1.csv	0	0	0	0	0	0	0	0	0	0	0	0	md-1	13/09/2019	10v10	20	55x45	2475	123.75	4pp	1	0	0	5.32	0	0	0	0	0	0	0	0	0	0	0	0
235	md-1 13-9-2019 10v10 55x45 (4pp)_1.csv	0	0	0	0	0	0	0	0	0	0	0	0	md-1	13/09/2019	10v10	20	55x45	2475	123.75	4pp	1	0	0	5.32	0	0	0	0	0	0	0	0	0	0	0	0
236	md-1 13-9-2019 10v10 55x45 (4pp)_1.csv	0	0	0	0	0	0	0	0	0	0	0	0	md-1	13/09/2019	10v10	20	55x45	2475	123.75	4pp	1	0	0	5.32	0	0	0	0	0	0	0	0	0	0	0	0
237	md-1 13-9-2019 10v10 55x45 (4pp)_1.csv	0	0	1	75.3	0	0	0	0	0	0	0	0	md-1	13/09/2019	10v10	20	55x45	2475	123.75	4pp	1	0	0	5.32	0	0	0.187969925	14.15413534	0	0	0	0	0	0	0	0
238	md-1 13-9-2019 10v10 55x45 (4pp)_1.csv	0	0	2	201.3	0	0	0	0	0	0	0	0	md-1	13/09/2019	10v10	20	55x45	2475	123.75	4pp	1	0	0	5.32	0	0	0.37593985	37.83834586	0	0	0	0	0	0	0	0
239	md-1 13-9-2019 10v10 55x45 (4pp)_1.csv	0	0	1	158.8	0	0	0	0	0	0	0	0	md-1	13/09/2019	10v10	20	55x45	2475	123.75	4pp	1	0	0	5.32	0	0	0.187969925	29.84962406	0	0	0	0	0	0	0	0
240	md-1 13-9-2019 10v10 55x45 (4pp)_1.csv	0	0	2	176.7	0	0	0	0	0	0	0	0	md-1	13/09/2019	10v10	20	55x45	2475	123.75	4pp	1	0	0	5.32	0	0	0.37593985	33.21428571	0	0	0	0	0	0	0	0
241	md-1 13-9-2019 10v10 55x45 (4pp)_1.csv	0	0	0	0	0	0	0	0	0	0	0	0	md-1	13/09/2019	10v10	20	55x45	2475	123.75	4pp	1	0	0	5.32	0	0	0	0	0	0	0	0	0	0	0	0
242	md-1 13-9-2019 10v10 55x45 (4pp)_1.csv	0	0	0	0	0	0	0	0	0	0	0	0	md-1	13/09/2019	10v10	20	55x45	2475	123.75	4pp	1	0	0	5.32	0	0	0	0	0	0	0	0	0	0	0	0
243	md-1 13-9-2019 10v10 55x45 (4pp)_1.csv	0	0	0	0	0	0	0	0	0	0	0	0	md-1	13/09/2019	10v10	20	55x45	2475	123.75	4pp	1	0	0	5.32	0	0	0	0	0	0	0	0	0	0	0	0
244	md-1 13-9-2019 10v10 55x45 (4pp)_1.csv	0	0	1	92.6	0	0	0	0	0	0	0	0	md-1	13/09/2019	10v10	20	55x45	2475	123.75	4pp	1	0	0	5.32	0	0	0.187969925	17.40601504	0	0	0	0	0	0	0	0
245	md-1 13-9-2019 10v10 55x45 (4pp)_2.csv	0	0	0	0	0	0	0	0	0	0	0	0	md-1	13/09/2019	10v10	20	55x45	2475	123.75	4pp	2	0	0	4.42	0	0	0	0	0	0	0	0	0	0	0	0
246	md-1 13-9-2019 10v10 55x45 (4pp)_2.csv	0	0	0	0	0	0	0	0	0	0	0	0	md-1	13/09/2019	10v10	20	55x45	2475	123.75	4pp	2	0	0	4.42	0	0	0	0	0	0	0	0	0	0	0	0
247	md-1 13-9-2019 10v10 55x45 (4pp)_2.csv	0	0	0	0	0	0	0	0	0	0	0	0	md-1	13/09/2019	10v10	20	55x45	2475	123.75	4pp	2	0	0	4.42	0	0	0	0	0	0	0	0	0	0	0	0
248	md-1 13-9-2019 10v10 55x45 (4pp)_2.csv	0	0	1	62.3	0	0	0	0	0	0	0	0	md-1	13/09/2019	10v10	20	55x45	2475	123.75	4pp	2	0	0	4.42	0	0	0.226244344	14.09502262	0	0	0	0	0	0	0	0
249	md-1 13-9-2019 10v10 55x45 (4pp)_2.csv	0	0	0	0	0	0	0	0	0	0	0	0	md-1	13/09/2019	10v10	20	55x45	2475	123.75	4pp	2	0	0	4.42	0	0	0	0	0	0	0	0	0	0	0	0
250	md-1 13-9-2019 10v10 55x45 (4pp)_2.csv	0	0	1	77.5	0	0	0	0	0	0	0	0	md-1	13/09/2019	10v10	20	55x45	2475	123.75	4pp	2	0	0	4.42	0	0	0.226244344	17.53393665	0	0	0	0	0	0	0	0
251	md-1 13-9-2019 10v10 55x45 (4pp)_2.csv	0	0	1	60.5	0	0	0	0	0	0	0	0	md-1	13/09/2019	10v10	20	55x45	2475	123.75	4pp	2	0	0	4.42	0	0	0.226244344	13.68778281	0	0	0	0	0	0	0	0
252	md-1 13-9-2019 10v10 55x45 (4pp)_2.csv	0	0	1	90.2	0	0	0	0	0	0	0	0	md-1	13/09/2019	10v10	20	55x45	2475	123.75	4pp	2	0	0	4.42	0	0	0.226244344	20.40723982	0	0	0	0	0	0	0	0
253	md-1 13-9-2019 10v10 55x45 (4pp)_2.csv	0	0	2	257.1	0	0	0	0	0	0	0	0	md-1	13/09/2019	10v10	20	55x45	2475	123.75	4pp	2	0	0	4.42	0	0	0.452488688	58.16742081	0	0	0	0	0	0	0	0
254	md-1 13-9-2019 10v10 55x45 (4pp)_2.csv	0	0	0	0	0	0	0	0	0	0	0	0	md-1	13/09/2019	10v10	20	55x45	2475	123.75	4pp	2	0	0	4.42	0	0	0	0	0	0	0	0	0	0	0	0
255	md-1 13-9-2019 10v10 55x45 (4pp)_2.csv	0	0	0	0	0	0	0	0	0	0	0	0	md-1	13/09/2019	10v10	20	55x45	2475	123.75	4pp	2	0	0	4.42	0	0	0	0	0	0	0	0	0	0	0	0
256	md-1 13-9-2019 10v10 55x45 (4pp)_2.csv	0	0	1	79.3	0	0	0	0	0	0	0	0	md-1	13/09/2019	10v10	20	55x45	2475	123.75	4pp	2	0	0	4.42	0	0	0.226244344	17.94117647	0	0	0	0	0	0	0	0
257	md-1 13-9-2019 10v10 55x45 (4pp)_2.csv	0	0	0	0	0	0	0	0	0	0	0	0	md-1	13/09/2019	10v10	20	55x45	2475	123.75	4pp	2	0	0	4.42	0	0	0	0	0	0	0	0	0	0	0	0
258	md-1 13-9-2019 10v10 55x45 (4pp)_2.csv	0	0	0	0	0	0	0	0	0	0	0	0	md-1	13/09/2019	10v10	20	55x45	2475	123.75	4pp	2	0	0	4.42	0	0	0	0	0	0	0	0	0	0	0	0
259	md-1 31-8-2019 10v10 55x45 (4pp).csv	1	72.1	1	134.9	0	0	0	0	1	71.5	0	0	md-1	31/08/2019	10v10	20	55x45	2475	123.75	4pp	1	0	0	5.95	0.168067227	12.11764706	0.168067227	22.67226891	0	0	0	0	0.168067227	12.01680672	0	0
260	md-1 31-8-2019 10v10 55x45 (4pp).csv	0	0	0	0	0	0	0	0	0	0	0	0	md-1	31/08/2019	10v10	20	55x45	2475	123.75	4pp	1	0	0	5.95	0	0	0	0	0	0	0	0	0	0	0	0
261	md-1 31-8-2019 10v10 55x45 (4pp).csv	0	0	0	0	0	0	0	0	0	0	0	0	md-1	31/08/2019	10v10	20	55x45	2475	123.75	4pp	1	0	0	5.95	0	0	0	0	0	0	0	0	0	0	0	0
262	md-1 31-8-2019 10v10 55x45 (4pp).csv	0	0	0	0	0	0	0	0	0	0	0	0	md-1	31/08/2019	10v10	20	55x45	2475	123.75	4pp	1	0	0	5.95	0	0	0	0	0	0	0	0	0	0	0	0
263	md-1 31-8-2019 10v10 55x45 (4pp).csv	0	0	0	0	0	0	0	0	0	0	0	0	md-1	31/08/2019	10v10	20	55x45	2475	123.75	4pp	1	0	0	5.95	0	0	0	0	0	0	0	0	0	0	0	0
264	md-1 31-8-2019 10v10 55x45 (4pp).csv	1	70.3	0	0	0	0	0	0	0	0	0	0	md-1	31/08/2019	10v10	20	55x45	2475	123.75	4pp	1	0	0	5.95	0.168067227	11.81512605	0	0	0	0	0	0	0	0	0	0
265	md-1 31-8-2019 10v10 55x45 (4pp).csv	0	0	0	0	0	0	0	0	0	0	0	0	md-1	31/08/2019	10v10	20	55x45	2475	123.75	4pp	1	0	0	5.95	0	0	0	0	0	0	0	0	0	0	0	0
266	md-1 31-8-2019 10v10 55x45 (4pp).csv	0	0	0	0	0	0	0	0	0	0	0	0	md-1	31/08/2019	10v10	20	55x45	2475	123.75	4pp	1	0	0	5.95	0	0	0	0	0	0	0	0	0	0	0	0
267	md-1 31-8-2019 10v10 55x45 (4pp).csv	0	0	1	199.7	0	0	0	0	0	0	0	0	md-1	31/08/2019	10v10	20	55x45	2475	123.75	4pp	1	0	0	5.95	0	0	0.168067227	33.56302521	0	0	0	0	0	0	0	0
268	md-1 31-8-2019 10v10 55x45 (4pp).csv	0	0	0	0	0	0	0	0	0	0	0	0	md-1	31/08/2019	10v10	20	55x45	2475	123.75	4pp	1	0	0	5.95	0	0	0	0	0	0	0	0	0	0	0	0
269	md-1 31-8-2019 10v10 55x45 (4pp).csv	0	0	1	62.9	0	0	0	0	0	0	0	0	md-1	31/08/2019	10v10	20	55x45	2475	123.75	4pp	1	0	0	5.95	0	0	0.168067227	10.57142857	0	0	0	0	0	0	0	0
270	md-1 31-8-2019 10v10 55x45 (4pp).csv	0	0	0	0	0	0	0	0	0	0	0	0	md-1	31/08/2019	10v10	20	55x45	2475	123.75	4pp	1	0	0	5.95	0	0	0	0	0	0	0	0	0	0	0	0
271	md-1 31-8-2019 10v10 55x45 (4pp).csv	0	0	0	0	0	0	0	0	0	0	0	0	md-1	31/08/2019	10v10	20	55x45	2475	123.75	4pp	1	0	0	5.95	0	0	0	0	0	0	0	0	0	0	0	0
272	md-1 31-8-2019 10v10 55x45 (4pp).csv	0	0	0	0	0	0	0	0	0	0	0	0	md-1	31/08/2019	10v10	20	55x45	2475	123.75	4pp	1	0	0	5.95	0	0	0	0	0	0	0	0	0	0	0	0
273	md-1 31-8-2019 10v10 55x45 (4pp)_2.csv	0	0	0	0	0	0	0	0	0	0	0	0	md-1	31/08/2019	10v10	20	55x45	2475	123.75	4pp	2	0	0	4.92	0	0	0	0	0	0	0	0	0	0	0	0
274	md-1 31-8-2019 10v10 55x45 (4pp)_2.csv	0	0	0	0	0	0	0	0	0	0	0	0	md-1	31/08/2019	10v10	20	55x45	2475	123.75	4pp	2	0	0	4.92	0	0	0	0	0	0	0	0	0	0	0	0
275	md-1 31-8-2019 10v10 55x45 (4pp)_2.csv	0	0	1	75.8	0	0	0	0	0	0	0	0	md-1	31/08/2019	10v10	20	55x45	2475	123.75	4pp	2	0	0	4.92	0	0	0.203252033	15.40650407	0	0	0	0	0	0	0	0
276	md-1 31-8-2019 10v10 55x45 (4pp)_2.csv	0	0	1	121.5	0	0	0	0	0	0	0	0	md-1	31/08/2019	10v10	20	55x45	2475	123.75	4pp	2	0	0	4.92	0	0	0.203252033	24.69512195	0	0	0	0	0	0	0	0
277	md-1 31-8-2019 10v10 55x45 (4pp)_2.csv	0	0	0	0	0	0	0	0	0	0	0	0	md-1	31/08/2019	10v10	20	55x45	2475	123.75	4pp	2	0	0	4.92	0	0	0	0	0	0	0	0	0	0	0	0
278	md-1 31-8-2019 10v10 55x45 (4pp)_2.csv	1	131	1	81.5	0	0	0	0	1	119	0	0	md-1	31/08/2019	10v10	20	55x45	2475	123.75	4pp	2	0	0	4.92	0.203252033	26.62601626	0.203252033	16.56504065	0	0	0	0	0.203252033	24.18699187	0	0
279	md-1 31-8-2019 10v10 55x45 (4pp)_2.csv	0	0	1	141.8	0	0	0	0	0	0	0	0	md-1	31/08/2019	10v10	20	55x45	2475	123.75	4pp	2	0	0	4.92	0	0	0.203252033	28.82113821	0	0	0	0	0	0	0	0
280	md-1 31-8-2019 10v10 55x45 (4pp)_2.csv	0	0	2	190.1	0	0	0	0	0	0	0	0	md-1	31/08/2019	10v10	20	55x45	2475	123.75	4pp	2	0	0	4.92	0	0	0.406504065	38.63821138	0	0	0	0	0	0	0	0
281	md-1 31-8-2019 10v10 55x45 (4pp)_2.csv	0	0	0	0	0	0	0	0	0	0	0	0	md-1	31/08/2019	10v10	20	55x45	2475	123.75	4pp	2	0	0	4.92	0	0	0	0	0	0	0	0	0	0	0	0
282	md-1 31-8-2019 10v10 55x45 (4pp)_2.csv	1	60.5	0	0	0	0	0	0	0	0	0	0	md-1	31/08/2019	10v10	20	55x45	2475	123.75	4pp	2	0	0	4.92	0.203252033	12.29674797	0	0	0	0	0	0	0	0	0	0
283	md-1 31-8-2019 10v10 55x45 (4pp)_2.csv	0	0	0	0	0	0	0	0	0	0	0	0	md-1	31/08/2019	10v10	20	55x45	2475	123.75	4pp	2	0	0	4.92	0	0	0	0	0	0	0	0	0	0	0	0
284	md-1 31-8-2019 10v10 55x45 (4pp)_2.csv	0	0	0	0	0	0	0	0	0	0	0	0	md-1	31/08/2019	10v10	20	55x45	2475	123.75	4pp	2	0	0	4.92	0	0	0	0	0	0	0	0	0	0	0	0
285	md-1 31-8-2019 10v10 55x45 (4pp)_2.csv	0	0	1	68.3	0	0	0	0	0	0	0	0	md-1	31/08/2019	10v10	20	55x45	2475	123.75	4pp	2	0	0	4.92	0	0	0.203252033	13.88211382	0	0	0	0	0	0	0	0
286	md-1 31-8-2019 10v10 55x45 (4pp)_2.csv	0	0	0	0	0	0	0	0	0	0	0	0	md-1	31/08/2019	10v10	20	55x45	2475	123.75	4pp	2	0	0	4.92	0	0	0	0	0	0	0	0	0	0	0	0
287	md-1 6-9-2019 4v4+3 17x15_1.csv	0	0	0	0	0	0	0	0	0	0	0	0	md-1	06/09/2019	4v4+3	11	17x15	255	23.18181818	POS	1	0	0	4	0	0	0	0	0	0	0	0	0	0	0	0
288	md-1 6-9-2019 4v4+3 17x15_1.csv	0	0	1	111.1	0	0	0	0	0	0	0	0	md-1	06/09/2019	4v4+3	11	17x15	255	23.18181818	POS	1	0	0	4	0	0	0.25	27.775	0	0	0	0	0	0	0	0
289	md-1 6-9-2019 4v4+3 17x15_1.csv	0	0	1	131.9	0	0	0	0	0	0	0	0	md-1	06/09/2019	4v4+3	11	17x15	255	23.18181818	POS	1	0	0	4	0	0	0.25	32.975	0	0	0	0	0	0	0	0
290	md-1 6-9-2019 4v4+3 17x15_1.csv	0	0	0	0	0	0	0	0	0	0	0	0	md-1	06/09/2019	4v4+3	11	17x15	255	23.18181818	POS	1	0	1	4	0	0	0	0	0	0	0	0	0	0	0	0
291	md-1 6-9-2019 4v4+3 17x15_1.csv	0	0			0	0	0	0	0	0	0	0	md-1	06/09/2019	4v4+3	11	17x15	255	23.18181818	POS	1	0	0	4	0	0	0	0	0	0	0	0	0	0	0	0
292	md-1 6-9-2019 4v4+3 17x15_1.csv	0	0	2	228.7	0	0	0	0	0	0	0	0	md-1	06/09/2019	4v4+3	11	17x15	255	23.18181818	POS	1	0	0	4	0	0	0.5	57.175	0	0	0	0	0	0	0	0
293	md-1 6-9-2019 4v4+3 17x15_1.csv	0	0	1	77.8	0	0	0	0	0	0	0	0	md-1	06/09/2019	4v4+3	11	17x15	255	23.18181818	POS	1	1	0	4	0	0	0.25	19.45	0	0	0	0	0	0	0	0
294	md-1 6-9-2019 4v4+3 17x15_1.csv	0	0	2	230.2	0	0	0	0	0	0	0	0	md-1	06/09/2019	4v4+3	11	17x15	255	23.18181818	POS	1	0	0	4	0	0	0.5	57.55	0	0	0	0	0	0	0	0
295	md-1 6-9-2019 4v4+3 17x15_1.csv	0	0	0	0	0	0	0	0	0	0	0	0	md-1	06/09/2019	4v4+3	11	17x15	255	23.18181818	POS	1	0	0	4	0	0	0	0	0	0	0	0	0	0	0	0
296	md-1 6-9-2019 4v4+3 17x15_1.csv	0	0	1	102.4	0	0	0	0	0	0	0	0	md-1	06/09/2019	4v4+3	11	17x15	255	23.18181818	POS	1	0	0	4	0	0	0.25	25.6	0	0	0	0	0	0	0	0
297	md-1 6-9-2019 4v4+3 17x15_1.csv	0	0			0	0	0	0	0	0	0	0	md-1	06/09/2019	4v4+3	11	17x15	255	23.18181818	POS	1	0	0	4	0	0	0	0	0	0	0	0	0	0	0	0
298	md-1 6-9-2019 4v4+3 17x15_1.csv	0	0	1	136.1	0	0	0	0	0	0	0	0	md-1	06/09/2019	4v4+3	11	17x15	255	23.18181818	POS	1	0	0	4	0	0	0.25	34.025	0	0	0	0	0	0	0	0
299	md-1 6-9-2019 4v4+3 17x15_2.csv	0	0	2	214.2	0	0	0	0	0	0	0	0	md-1	06/09/2019	4v4+3	11	17x15	255	23.18181818	POS	2	0	0	4.33	0	0	0.461893764	49.46882217	0	0	0	0	0	0	0	0
300	md-1 6-9-2019 4v4+3 17x15_2.csv	0	0	0	0	0	0	0	0	0	0	0	0	md-1	06/09/2019	4v4+3	11	17x15	255	23.18181818	POS	2	0	1	4.33	0	0	0	0	0	0	0	0	0	0	0	0
301	md-1 6-9-2019 4v4+3 17x15_2.csv	0	0			0	0	0	0	0	0	0	0	md-1	06/09/2019	4v4+3	11	17x15	255	23.18181818	POS	2	0	0	4.33	0	0	0	0	0	0	0	0	0	0	0	0
302	md-1 6-9-2019 4v4+3 17x15_2.csv	0	0	1	69.1	0	0	0	0	0	0	0	0	md-1	06/09/2019	4v4+3	11	17x15	255	23.18181818	POS	2	0	0	4.33	0	0	0.230946882	15.95842956	0	0	0	0	0	0	0	0
303	md-1 6-9-2019 4v4+3 17x15_2.csv	0	0			0	0	0	0	0	0	0	0	md-1	06/09/2019	4v4+3	11	17x15	255	23.18181818	POS	2	0	0	4.33	0	0	0	0	0	0	0	0	0	0	0	0
304	md-1 6-9-2019 4v4+3 17x15_2.csv	0	0	0	0	0	0	0	0	0	0	0	0	md-1	06/09/2019	4v4+3	11	17x15	255	23.18181818	POS	2	0	1	4.33	0	0	0	0	0	0	0	0	0	0	0	0
305	md-1 6-9-2019 4v4+3 17x15_2.csv	0	0	1	104	0	0	0	0	0	0	0	0	md-1	06/09/2019	4v4+3	11	17x15	255	23.18181818	POS	2	0	0	4.33	0	0	0.230946882	24.01847575	0	0	0	0	0	0	0	0
306	md-1 6-9-2019 4v4+3 17x15_2.csv	0	0	1	62.6	0	0	0	0	0	0	0	0	md-1	06/09/2019	4v4+3	11	17x15	255	23.18181818	POS	2	0	0	4.33	0	0	0.230946882	14.45727483	0	0	0	0	0	0	0	0
307	md-1 6-9-2019 4v4+3 17x15_2.csv	0	0	1	156.1	0	0	0	0	0	0	0	0	md-1	06/09/2019	4v4+3	11	17x15	255	23.18181818	POS	2	0	0	4.33	0	0	0.230946882	36.05080831	0	0	0	0	0	0	0	0
308	md-1 6-9-2019 4v4+3 17x15_2.csv	0	0	0	0	0	0	0	0	0	0	0	0	md-1	06/09/2019	4v4+3	11	17x15	255	23.18181818	POS	2	1	0	4.33	0	0	0	0	0	0	0	0	0	0	0	0
309	md-1 6-9-2019 4v4+3 17x15_2.csv	0	0	2	255.6	0	0	0	0	0	0	0	0	md-1	06/09/2019	4v4+3	11	17x15	255	23.18181818	POS	2	0	0	4.33	0	0	0.461893764	59.03002309	0	0	0	0	0	0	0	0
310	md-1 6-9-2019 4v4+3 17x15_2.csv	0	0	2	175.7	0	0	0	0	0	0	0	0	md-1	06/09/2019	4v4+3	11	17x15	255	23.18181818	POS	2	0	0	4.33	0	0	0.461893764	40.57736721	0	0	0	0	0	0	0	0
311	md-1 6-9-2019 4v4+3 17x15_3.csv	0	0			0	0	0	0	0	0	0	0	md-1	06/09/2019	4v4+3	11	17x15	255	23.18181818	POS	3	0	0	4.02	0	0	0	0	0	0	0	0	0	0	0	0
312	md-1 6-9-2019 4v4+3 17x15_3.csv	0	0	2	193.8	0	0	0	0	0	0	0	0	md-1	06/09/2019	4v4+3	11	17x15	255	23.18181818	POS	3	0	0	4.02	0	0	0.497512438	48.20895522	0	0	0	0	0	0	0	0
313	md-1 6-9-2019 4v4+3 17x15_3.csv	0	0			0	0	0	0	0	0	0	0	md-1	06/09/2019	4v4+3	11	17x15	255	23.18181818	POS	3	0	0	4.02	0	0	0	0	0	0	0	0	0	0	0	0
314	md-1 6-9-2019 4v4+3 17x15_3.csv	0	0	0	0	0	0	0	0	0	0	0	0	md-1	06/09/2019	4v4+3	11	17x15	255	23.18181818	POS	3	0	1	4.02	0	0	0	0	0	0	0	0	0	0	0	0
315	md-1 6-9-2019 4v4+3 17x15_3.csv	0	0	1	178.5	0	0	0	0	0	0	0	0	md-1	06/09/2019	4v4+3	11	17x15	255	23.18181818	POS	3	1	0	4.02	0	0	0.248756219	44.40298507	0	0	0	0	0	0	0	0
316	md-1 6-9-2019 4v4+3 17x15_3.csv	0	0	1	144.3	0	0	0	0	0	0	0	0	md-1	06/09/2019	4v4+3	11	17x15	255	23.18181818	POS	3	0	0	4.02	0	0	0.248756219	35.89552239	0	0	0	0	0	0	0	0
317	md-1 6-9-2019 4v4+3 17x15_3.csv	0	0	1	112.5	0	0	0	0	0	0	0	0	md-1	06/09/2019	4v4+3	11	17x15	255	23.18181818	POS	3	0	0	4.02	0	0	0.248756219	27.98507463	0	0	0	0	0	0	0	0
318	md-1 6-9-2019 4v4+3 17x15_3.csv	0	0	2	232.6	0	0	0	0	0	0	0	0	md-1	06/09/2019	4v4+3	11	17x15	255	23.18181818	POS	3	0	0	4.02	0	0	0.497512438	57.86069652	0	0	0	0	0	0	0	0
319	md-1 6-9-2019 4v4+3 17x15_3.csv	0	0	0	0	0	0	0	0	0	0	0	0	md-1	06/09/2019	4v4+3	11	17x15	255	23.18181818	POS	3	0	0	4.02	0	0	0	0	0	0	0	0	0	0	0	0
320	md-1 6-9-2019 4v4+3 17x15_3.csv	0	0	2	210.4	0	0	0	0	0	0	0	0	md-1	06/09/2019	4v4+3	11	17x15	255	23.18181818	POS	3	0	0	4.02	0	0	0.497512438	52.33830846	0	0	0	0	0	0	0	0
321	md-1 6-9-2019 4v4+3 17x15_3.csv	0	0	0	0	0	0	0	0	0	0	0	0	md-1	06/09/2019	4v4+3	11	17x15	255	23.18181818	POS	3	0	0	4.02	0	0	0	0	0	0	0	0	0	0	0	0
322	md-1 6-9-2019 4v4+3 17x15_3.csv	0	0	1	78	0	0	0	0	0	0	0	0	md-1	06/09/2019	4v4+3	11	17x15	255	23.18181818	POS	3	0	0	4.02	0	0	0.248756219	19.40298507	0	0	0	0	0	0	0	0
323	md-3 11-9-19 10v10 50x55 (PG)_1.csv	0	0	1	81.1	0	0	0	0	0	0	0	0	md-3	11/09/2019	10v10	22	50x55	2750	125	PG	1	0	0	10.08	0	0	0.099206349	8.045634921	0	0	0	0	0	0	0	0
324	md-3 11-9-19 10v10 50x55 (PG)_1.csv	0	0	1	75	0	0	0	0	0	0	0	0	md-3	11/09/2019	10v10	22	50x55	2750	125	PG	1	0	0	10.08	0	0	0.099206349	7.44047619	0	0	0	0	0	0	0	0
325	md-3 11-9-19 10v10 50x55 (PG)_1.csv	0	0	2	191.2	0	0	0	0	0	0	0	0	md-3	11/09/2019	10v10	22	50x55	2750	125	PG	1	0	0	10.08	0	0	0.198412698	18.96825397	0	0	0	0	0	0	0	0
326	md-3 11-9-19 10v10 50x55 (PG)_1.csv	0	0	0	0	0	0	0	0	0	0	0	0	md-3	11/09/2019	10v10	22	50x55	2750	125	PG	1	0	0	10.08	0	0	0	0	0	0	0	0	0	0	0	0
327	md-3 11-9-19 10v10 50x55 (PG)_1.csv	0	0	3	252.6	0	0	0	0	0	0	0	0	md-3	11/09/2019	10v10	22	50x55	2750	125	PG	1	0	0	10.08	0	0	0.297619048	25.05952381	0	0	0	0	0	0	0	0
328	md-3 11-9-19 10v10 50x55 (PG)_1.csv	0	0	2	168	0	0	0	0	0	0	0	0	md-3	11/09/2019	10v10	22	50x55	2750	125	PG	1	0	0	10.08	0	0	0.198412698	16.66666667	0	0	0	0	0	0	0	0
329	md-3 11-9-19 10v10 50x55 (PG)_1.csv	0	0	3	228.5	0	0	0	0	0	0	0	0	md-3	11/09/2019	10v10	22	50x55	2750	125	PG	1	0	0	10.08	0	0	0.297619048	22.66865079	0	0	0	0	0	0	0	0
330	md-3 11-9-19 10v10 50x55 (PG)_1.csv	0	0	1	63.1	0	0	0	0	0	0	0	0	md-3	11/09/2019	10v10	22	50x55	2750	125	PG	1	0	0	10.08	0	0	0.099206349	6.259920635	0	0	0	0	0	0	0	0
331	md-3 11-9-19 10v10 50x55 (PG)_1.csv	0	0	0	0	0	0	0	0	0	0	0	0	md-3	11/09/2019	10v10	22	50x55	2750	125	PG	1	0	0	10.08	0	0	0	0	0	0	0	0	0	0	0	0
332	md-3 11-9-19 10v10 50x55 (PG)_1.csv	0	0	0	0	0	0	0	0	0	0	0	0	md-3	11/09/2019	10v10	22	50x55	2750	125	PG	1	0	0	10.08	0	0	0	0	0	0	0	0	0	0	0	0
333	md-3 11-9-19 10v10 50x55 (PG)_1.csv	0	0	0	0	0	0	0	0	0	0	0	0	md-3	11/09/2019	10v10	22	50x55	2750	125	PG	1	0	0	10.08	0	0	0	0	0	0	0	0	0	0	0	0
334	md-3 11-9-19 10v10 50x55 (PG)_1.csv	0	0	0	0	0	0	0	0	0	0	0	0	md-3	11/09/2019	10v10	22	50x55	2750	125	PG	1	0	0	10.08	0	0	0	0	0	0	0	0	0	0	0	0
335	md-3 11-9-19 10v10 50x55 (PG)_1.csv	0	0	0	0	0	0	0	0	0	0	0	0	md-3	11/09/2019	10v10	22	50x55	2750	125	PG	1	0	0	10.08	0	0	0	0	0	0	0	0	0	0	0	0
336	md-3 11-9-19 10v10 50x55 (PG)_2.csv	0	0	0	0	0	0	0	0	0	0	0	0	md-3	11/09/2019	10v10	22	50x55	2750	125	PG	2	0	0	9.93	0	0	0	0	0	0	0	0	0	0	0	0
337	md-3 11-9-19 10v10 50x55 (PG)_2.csv	0	0	1	83.9	0	0	0	0	0	0	0	0	md-3	11/09/2019	10v10	22	50x55	2750	125	PG	2	0	0	9.93	0	0	0.100704935	8.449144008	0	0	0	0	0	0	0	0
338	md-3 11-9-19 10v10 50x55 (PG)_2.csv	0	0	1	70.6	0	0	0	0	0	0	0	0	md-3	11/09/2019	10v10	22	50x55	2750	125	PG	2	0	0	9.93	0	0	0.100704935	7.109768379	0	0	0	0	0	0	0	0
339	md-3 11-9-19 10v10 50x55 (PG)_2.csv	0	0	0	0	0	0	0	0	0	0	0	0	md-3	11/09/2019	10v10	22	50x55	2750	125	PG	2	0	0	9.93	0	0	0	0	0	0	0	0	0	0	0	0
340	md-3 11-9-19 10v10 50x55 (PG)_2.csv	0	0	0	0	0	0	0	0	0	0	0	0	md-3	11/09/2019	10v10	22	50x55	2750	125	PG	2	0	0	9.93	0	0	0	0	0	0	0	0	0	0	0	0
341	md-3 11-9-19 10v10 50x55 (PG)_2.csv	0	0	0	0	0	0	0	0	0	0	0	0	md-3	11/09/2019	10v10	22	50x55	2750	125	PG	2	0	0	9.93	0	0	0	0	0	0	0	0	0	0	0	0
342	md-3 11-9-19 10v10 50x55 (PG)_2.csv	0	0	2	161.7	0	0	0	0	0	0	0	0	md-3	11/09/2019	10v10	22	50x55	2750	125	PG	2	0	0	9.93	0	0	0.201409869	16.28398792	0	0	0	0	0	0	0	0
343	md-3 11-9-19 10v10 50x55 (PG)_2.csv	0	0	0	0	0	0	0	0	0	0	0	0	md-3	11/09/2019	10v10	22	50x55	2750	125	PG	2	0	0	9.93	0	0	0	0	0	0	0	0	0	0	0	0
344	md-3 11-9-19 10v10 50x55 (PG)_2.csv	0	0	0	0	0	0	0	0	0	0	0	0	md-3	11/09/2019	10v10	22	50x55	2750	125	PG	2	0	0	9.93	0	0	0	0	0	0	0	0	0	0	0	0
345	md-3 11-9-19 10v10 50x55 (PG)_2.csv	0	0	0	0	0	0	0	0	0	0	0	0	md-3	11/09/2019	10v10	22	50x55	2750	125	PG	2	0	0	9.93	0	0	0	0	0	0	0	0	0	0	0	0
346	md-3 11-9-19 10v10 50x55 (PG)_2.csv	0	0	0	0	0	0	0	0	0	0	0	0	md-3	11/09/2019	10v10	22	50x55	2750	125	PG	2	0	0	9.93	0	0	0	0	0	0	0	0	0	0	0	0
347	md-3 11-9-19 10v10 50x55 (PG)_2.csv	0	0	0	0	0	0	0	0	0	0	0	0	md-3	11/09/2019	10v10	22	50x55	2750	125	PG	2	0	0	9.93	0	0	0	0	0	0	0	0	0	0	0	0
348	md-3 11-9-19 10v10 50x55 (PG)_2.csv	0	0	1	83.8	0	0	0	0	0	0	0	0	md-3	11/09/2019	10v10	22	50x55	2750	125	PG	2	0	0	9.93	0	0	0.100704935	8.439073515	0	0	0	0	0	0	0	0
349	md-3 11-9-19 10v10 50x55 (PG)_3.csv	0	0	0	0	0	0	0	0	0	0	0	0	md-3	11/09/2019	10v10	22	50x55	2750	125	PG	3	0	0	8.75	0	0	0	0	0	0	0	0	0	0	0	0
350	md-3 11-9-19 10v10 50x55 (PG)_3.csv	0	0	2	148.2	0	0	0	0	0	0	0	0	md-3	11/09/2019	10v10	22	50x55	2750	125	PG	3	0	0	8.75	0	0	0.228571429	16.93714286	0	0	0	0	0	0	0	0
351	md-3 11-9-19 10v10 50x55 (PG)_3.csv	0	0	0	0	0	0	0	0	0	0	0	0	md-3	11/09/2019	10v10	22	50x55	2750	125	PG	3	0	0	8.75	0	0	0	0	0	0	0	0	0	0	0	0
352	md-3 11-9-19 10v10 50x55 (PG)_3.csv	0	0	1	72.6	0	0	0	0	0	0	0	0	md-3	11/09/2019	10v10	22	50x55	2750	125	PG	3	0	0	8.75	0	0	0.114285714	8.297142857	0	0	0	0	0	0	0	0
353	md-3 11-9-19 10v10 50x55 (PG)_3.csv	0	0	0	0	0	0	0	0	0	0	0	0	md-3	11/09/2019	10v10	22	50x55	2750	125	PG	3	0	0	8.75	0	0	0	0	0	0	0	0	0	0	0	0
354	md-3 11-9-19 10v10 50x55 (PG)_3.csv	0	0	1	90	0	0	0	0	0	0	0	0	md-3	11/09/2019	10v10	22	50x55	2750	125	PG	3	0	0	8.75	0	0	0.114285714	10.28571429	0	0	0	0	0	0	0	0
355	md-3 11-9-19 10v10 50x55 (PG)_3.csv	0	0	3	224.9	0	0	0	0	0	0	0	0	md-3	11/09/2019	10v10	22	50x55	2750	125	PG	3	0	0	8.75	0	0	0.342857143	25.70285714	0	0	0	0	0	0	0	0
356	md-3 11-9-19 10v10 50x55 (PG)_3.csv	0	0	2	178.9	0	0	0	0	0	0	0	0	md-3	11/09/2019	10v10	22	50x55	2750	125	PG	3	0	0	8.75	0	0	0.228571429	20.44571429	0	0	0	0	0	0	0	0
357	md-3 11-9-19 10v10 50x55 (PG)_3.csv	0	0	0	0	0	0	0	0	0	0	0	0	md-3	11/09/2019	10v10	22	50x55	2750	125	PG	3	0	0	8.75	0	0	0	0	0	0	0	0	0	0	0	0
358	md-3 11-9-19 10v10 50x55 (PG)_3.csv	0	0	0	0	0	0	0	0	0	0	0	0	md-3	11/09/2019	10v10	22	50x55	2750	125	PG	3	0	0	8.75	0	0	0	0	0	0	0	0	0	0	0	0
359	md-3 11-9-19 10v10 50x55 (PG)_3.csv	0	0	0	0	0	0	0	0	0	0	0	0	md-3	11/09/2019	10v10	22	50x55	2750	125	PG	3	0	0	8.75	0	0	0	0	0	0	0	0	0	0	0	0
360	md-3 11-9-19 10v10 50x55 (PG)_3.csv	0	0	0	0	0	0	0	0	0	0	0	0	md-3	11/09/2019	10v10	22	50x55	2750	125	PG	3	0	0	8.75	0	0	0	0	0	0	0	0	0	0	0	0
361	md-3 11-9-19 10v10 50x55 (PG)_3.csv	0	0	0	0	0	0	0	0	0	0	0	0	md-3	11/09/2019	10v10	22	50x55	2750	125	PG	3	0	0	8.75	0	0	0	0	0	0	0	0	0	0	0	0
362	md-3 18-9-2019 10v10 70x55 (PG)_1.csv	0	0	1	66.7	0	0	0	0	0	0	0	0	md-3	18/09/2019	10v10	22	70x55	3850	175	PG	1	0	0	13.7	0	0	0.072992701	4.868613139	0	0	0	0	0	0	0	0
363	md-3 18-9-2019 10v10 70x55 (PG)_1.csv	0	0	2	142	0	0	0	0	0	0	0	0	md-3	18/09/2019	10v10	22	70x55	3850	175	PG	1	0	0	13.7	0	0	0.145985401	10.3649635	0	0	0	0	0	0	0	0
364	md-3 18-9-2019 10v10 70x55 (PG)_1.csv	0	0	4	426.6	0	0	0	0	0	0	0	0	md-3	18/09/2019	10v10	22	70x55	3850	175	PG	1	0	0	13.7	0	0	0.291970803	31.13868613	0	0	0	0	0	0	0	0
365	md-3 18-9-2019 10v10 70x55 (PG)_1.csv	1	61.9	3	254	0	0	0	0	1	61.5	0	0	md-3	18/09/2019	10v10	22	70x55	3850	175	PG	1	0	0	13.7	0.072992701	4.518248175	0.218978102	18.54014599	0	0	0	0	0.072992701	4.489051095	0	0
366	md-3 18-9-2019 10v10 70x55 (PG)_1.csv	0	0	0	0	0	0	0	0	0	0	0	0	md-3	18/09/2019	10v10	22	70x55	3850	175	PG	1	0	0	13.7	0	0	0	0	0	0	0	0	0	0	0	0
367	md-3 18-9-2019 10v10 70x55 (PG)_1.csv	2	157.4	1	64	0	0	0	0	1	66.8	0	0	md-3	18/09/2019	10v10	22	70x55	3850	175	PG	1	0	0	13.7	0.145985401	11.48905109	0.072992701	4.671532847	0	0	0	0	0.072992701	4.875912409	0	0
368	md-3 18-9-2019 10v10 70x55 (PG)_1.csv	0	0	1	162.7	0	0	0	0	0	0	0	0	md-3	18/09/2019	10v10	22	70x55	3850	175	PG	1	0	0	13.7	0	0	0.072992701	11.87591241	0	0	0	0	0	0	0	0
369	md-3 18-9-2019 10v10 70x55 (PG)_1.csv	2	140.9	3	289.8	0	0	0	0	0	0	0	0	md-3	18/09/2019	10v10	22	70x55	3850	175	PG	1	0	0	13.7	0.145985401	10.28467153	0.218978102	21.15328467	0	0	0	0	0	0	0	0
370	md-3 18-9-2019 10v10 70x55 (PG)_1.csv	0	0	0	0	0	0	0	0	0	0	0	0	md-3	18/09/2019	10v10	22	70x55	3850	175	PG	1	0	0	13.7	0	0	0	0	0	0	0	0	0	0	0	0
371	md-3 18-9-2019 10v10 70x55 (PG)_1.csv	0	0	0	0	0	0	0	0	0	0	0	0	md-3	18/09/2019	10v10	22	70x55	3850	175	PG	1	0	0	13.7	0	0	0	0	0	0	0	0	0	0	0	0
372	md-3 18-9-2019 10v10 70x55 (PG)_1.csv	1	97.1	0	0	0	0	0	0	1	74.2	0	0	md-3	18/09/2019	10v10	22	70x55	3850	175	PG	1	0	0	13.7	0.072992701	7.087591241	0	0	0	0	0	0	0.072992701	5.416058394	0	0
373	md-3 18-9-2019 10v10 70x55 (PG)_1.csv	1	60.9	1	112.6	0	0	0	0	1	69.4	0	0	md-3	18/09/2019	10v10	22	70x55	3850	175	PG	1	0	0	13.7	0.072992701	4.445255474	0.072992701	8.218978102	0	0	0	0	0.072992701	5.065693431	0	0
374	md-3 18-9-2019 10v10 70x55 (PG)_1.csv	2	220.2	2	264	0	0	0	0	0	0	0	0	md-3	18/09/2019	10v10	22	70x55	3850	175	PG	1	0	0	13.7	0.145985401	16.0729927	0.145985401	19.27007299	0	0	0	0	0	0	0	0
375	md-3 18-9-2019 10v10 70x55 (PG)_1.csv	0	0	0	0	0	0	0	0	0	0	0	0	md-3	18/09/2019	10v10	22	70x55	3850	175	PG	1	0	0	13.7	0	0	0	0	0	0	0	0	0	0	0	0
376	md-3 29-8-19 10v10 60x55 (PG)_2.csv	0	0	0	0	0	0	0	0	0	0	0	0	md-3	29/08/2019	10v10	22	60x55	3300	150	PG	2	0	0	8.63	0	0	0	0	0	0	0	0	0	0	0	0
377	md-3 29-8-19 10v10 60x55 (PG)_2.csv	0	0	0	0	0	0	0	0	0	0	0	0	md-3	29/08/2019	10v10	22	60x55	3300	150	PG	2	0	0	8.63	0	0	0	0	0	0	0	0	0	0	0	0
378	md-3 29-8-19 10v10 60x55 (PG)_2.csv	0	0	2	198.2	0	0	0	0	0	0	0	0	md-3	29/08/2019	10v10	22	60x55	3300	150	PG	2	0	0	8.63	0	0	0.23174971	22.96639629	0	0	0	0	0	0	0	0
379	md-3 29-8-19 10v10 60x55 (PG)_2.csv	0	0	1	80.1	0	0	0	0	0	0	0	0	md-3	29/08/2019	10v10	22	60x55	3300	150	PG	2	0	0	8.63	0	0	0.115874855	9.281575898	0	0	0	0	0	0	0	0
380	md-3 29-8-19 10v10 60x55 (PG)_2.csv	0	0	0	0	0	0	0	0	0	0	0	0	md-3	29/08/2019	10v10	22	60x55	3300	150	PG	2	0	0	8.63	0	0	0	0	0	0	0	0	0	0	0	0
381	md-3 29-8-19 10v10 60x55 (PG)_2.csv	0	0	2	155.6	0	0	0	0	0	0	0	0	md-3	29/08/2019	10v10	22	60x55	3300	150	PG	2	0	0	8.63	0	0	0.23174971	18.03012746	0	0	0	0	0	0	0	0
382	md-3 29-8-19 10v10 60x55 (PG)_2.csv	0	0	1	61.2	0	0	0	0	0	0	0	0	md-3	29/08/2019	10v10	22	60x55	3300	150	PG	2	0	0	8.63	0	0	0.115874855	7.091541136	0	0	0	0	0	0	0	0
383	md-3 29-8-19 10v10 60x55 (PG)_2.csv	0	0	2	222.4	0	0	0	0	0	0	0	0	md-3	29/08/2019	10v10	22	60x55	3300	150	PG	2	0	0	8.63	0	0	0.23174971	25.77056779	0	0	0	0	0	0	0	0
384	md-3 29-8-19 10v10 60x55 (PG)_2.csv	0	0	1	104.8	0	0	0	0	0	0	0	0	md-3	29/08/2019	10v10	22	60x55	3300	150	PG	2	0	0	8.63	0	0	0.115874855	12.14368482	0	0	0	0	0	0	0	0
385	md-3 29-8-19 10v10 60x55 (PG)_2.csv	0	0	1	62.7	0	0	0	0	0	0	0	0	md-3	29/08/2019	10v10	22	60x55	3300	150	PG	2	0	0	8.63	0	0	0.115874855	7.265353418	0	0	0	0	0	0	0	0
386	md-3 29-8-19 10v10 60x55 (PG)_2.csv	0	0	0	0	0	0	0	0	0	0	0	0	md-3	29/08/2019	10v10	22	60x55	3300	150	PG	2	0	0	8.63	0	0	0	0	0	0	0	0	0	0	0	0
387	md-3 29-8-19 10v10 60x55 (PG)_2.csv	0	0	2	132.1	0	0	0	0	0	0	0	0	md-3	29/08/2019	10v10	22	60x55	3300	150	PG	2	0	0	8.63	0	0	0.23174971	15.30706837	0	0	0	0	0	0	0	0
388	md-3 29-8-19 10v10 60x55 (PG)_2.csv	0	0	0	0	0	0	0	0	0	0	0	0	md-3	29/08/2019	10v10	22	60x55	3300	150	PG	2	0	0	8.63	0	0	0	0	0	0	0	0	0	0	0	0
389	md-3 29-8-19 10v10 60x55 (PG)_2.csv	0	0	0	0	0	0	0	0	0	0	0	0	md-3	29/08/2019	10v10	22	60x55	3300	150	PG	2	0	0	8.63	0	0	0	0	0	0	0	0	0	0	0	0
390	md-3 29-8-19 10v10 60x55 (PG)_3.csv	0	0	0	0	0	0	0	0	0	0	0	0	md-3	29/08/2019	10v10	22	60x55	3300	150	PG	3	0	0	8.35	0	0	0	0	0	0	0	0	0	0	0	0
391	md-3 29-8-19 10v10 60x55 (PG)_3.csv	0	0	1	64.3	0	0	0	0	0	0	0	0	md-3	29/08/2019	10v10	22	60x55	3300	150	PG	3	0	0	8.35	0	0	0.119760479	7.700598802	0	0	0	0	0	0	0	0
392	md-3 29-8-19 10v10 60x55 (PG)_3.csv	0	0	0	0	0	0	0	0	0	0	0	0	md-3	29/08/2019	10v10	22	60x55	3300	150	PG	3	0	0	8.35	0	0	0	0	0	0	0	0	0	0	0	0
393	md-3 29-8-19 10v10 60x55 (PG)_3.csv	0	0	0	0	0	0	0	0	0	0	0	0	md-3	29/08/2019	10v10	22	60x55	3300	150	PG	3	0	0	8.35	0	0	0	0	0	0	0	0	0	0	0	0
394	md-3 29-8-19 10v10 60x55 (PG)_3.csv	0	0	0	0	0	0	0	0	0	0	0	0	md-3	29/08/2019	10v10	22	60x55	3300	150	PG	3	0	0	8.35	0	0	0	0	0	0	0	0	0	0	0	0
395	md-3 29-8-19 10v10 60x55 (PG)_3.csv	0	0	0	0	0	0	0	0	0	0	0	0	md-3	29/08/2019	10v10	22	60x55	3300	150	PG	3	0	0	8.35	0	0	0	0	0	0	0	0	0	0	0	0
396	md-3 29-8-19 10v10 60x55 (PG)_3.csv	0	0	0	0	0	0	0	0	0	0	0	0	md-3	29/08/2019	10v10	22	60x55	3300	150	PG	3	0	0	8.35	0	0	0	0	0	0	0	0	0	0	0	0
397	md-3 29-8-19 10v10 60x55 (PG)_3.csv	0	0	0	0	0	0	0	0	0	0	0	0	md-3	29/08/2019	10v10	22	60x55	3300	150	PG	3	0	0	8.35	0	0	0	0	0	0	0	0	0	0	0	0
398	md-3 29-8-19 10v10 60x55 (PG)_3.csv	0	0	0	0	0	0	0	0	0	0	0	0	md-3	29/08/2019	10v10	22	60x55	3300	150	PG	3	0	0	8.35	0	0	0	0	0	0	0	0	0	0	0	0
399	md-3 29-8-19 10v10 60x55 (PG)_3.csv	0	0	0	0	0	0	0	0	0	0	0	0	md-3	29/08/2019	10v10	22	60x55	3300	150	PG	3	0	0	8.35	0	0	0	0	0	0	0	0	0	0	0	0
400	md-3 29-8-19 10v10 60x55 (PG)_3.csv	0	0	0	0	0	0	0	0	0	0	0	0	md-3	29/08/2019	10v10	22	60x55	3300	150	PG	3	0	0	8.35	0	0	0	0	0	0	0	0	0	0	0	0
401	md-3 29-8-19 10v10 60x55 (PG)_3.csv	0	0	0	0	0	0	0	0	0	0	0	0	md-3	29/08/2019	10v10	22	60x55	3300	150	PG	3	0	0	8.35	0	0	0	0	0	0	0	0	0	0	0	0
402	md-3 29-8-19 10v10 60x55 (PG)_3.csv	0	0	1	116	0	0	0	0	0	0	0	0	md-3	29/08/2019	10v10	22	60x55	3300	150	PG	3	0	0	8.35	0	0	0.119760479	13.89221557	0	0	0	0	0	0	0	0
403	md-3 29-8-19 10v10 60x55 (PG)_3.csv	0	0	0	0	0	0	0	0	0	0	0	0	md-3	29/08/2019	10v10	22	60x55	3300	150	PG	3	0	0	8.35	0	0	0	0	0	0	0	0	0	0	0	0
404	md-3 4-9-2019 9v9+1 40x30 (PG)_1.csv	0	0	1	66.6	0	0	0	0	0	0	0	0	md-3	04/09/2019	9v9+1	21	40x30	1200	57.14285714	PG	1	0	0	8.6	0	0	0.11627907	7.744186047	0	0	0	0	0	0	0	0
405	md-3 4-9-2019 9v9+1 40x30 (PG)_1.csv	0	0	0	0	0	0	0	0	0	0	0	0	md-3	04/09/2019	9v9+1	21	40x30	1200	57.14285714	PG	1	0	0	8.6	0	0	0	0	0	0	0	0	0	0	0	0
406	md-3 4-9-2019 9v9+1 40x30 (PG)_1.csv	0	0	2	138.8	0	0	0	0	0	0	0	0	md-3	04/09/2019	9v9+1	21	40x30	1200	57.14285714	PG	1	0	0	8.6	0	0	0.23255814	16.13953488	0	0	0	0	0	0	0	0
407	md-3 4-9-2019 9v9+1 40x30 (PG)_1.csv	0	0	0	0	0	0	0	0	0	0	0	0	md-3	04/09/2019	9v9+1	21	40x30	1200	57.14285714	PG	1	0	0	8.6	0	0	0	0	0	0	0	0	0	0	0	0
408	md-3 4-9-2019 9v9+1 40x30 (PG)_1.csv	0	0	1	148.7	0	0	0	0	0	0	0	0	md-3	04/09/2019	9v9+1	21	40x30	1200	57.14285714	PG	1	0	0	8.6	0	0	0.11627907	17.29069767	0	0	0	0	0	0	0	0
409	md-3 4-9-2019 9v9+1 40x30 (PG)_1.csv	0	0	2	218.9	0	0	0	0	0	0	0	0	md-3	04/09/2019	9v9+1	21	40x30	1200	57.14285714	PG	1	0	0	8.6	0	0	0.23255814	25.45348837	0	0	0	0	0	0	0	0
410	md-3 4-9-2019 9v9+1 40x30 (PG)_1.csv	0	0	3	292.4	0	0	0	0	0	0	0	0	md-3	04/09/2019	9v9+1	21	40x30	1200	57.14285714	PG	1	0	0	8.6	0	0	0.348837209	34	0	0	0	0	0	0	0	0
411	md-3 4-9-2019 9v9+1 40x30 (PG)_1.csv	0	0	0	0	0	0	0	0	0	0	0	0	md-3	04/09/2019	9v9+1	21	40x30	1200	57.14285714	PG	1	0	0	8.6	0	0	0	0	0	0	0	0	0	0	0	0
412	md-3 4-9-2019 9v9+1 40x30 (PG)_1.csv	0	0	0	0	0	0	0	0	0	0	0	0	md-3	04/09/2019	9v9+1	21	40x30	1200	57.14285714	PG	1	0	0	8.6	0	0	0	0	0	0	0	0	0	0	0	0
413	md-3 4-9-2019 9v9+1 40x30 (PG)_1.csv	0	0	0	0	0	0	0	0	0	0	0	0	md-3	04/09/2019	9v9+1	21	40x30	1200	57.14285714	PG	1	0	0	8.6	0	0	0	0	0	0	0	0	0	0	0	0
414	md-3 4-9-2019 9v9+1 40x30 (PG)_1.csv	0	0	1	98.2	0	0	0	0	0	0	0	0	md-3	04/09/2019	9v9+1	21	40x30	1200	57.14285714	PG	1	0	0	8.6	0	0	0.11627907	11.41860465	0	0	0	0	0	0	0	0
415	md-3 4-9-2019 9v9+1 40x30 (PG)_2.csv	0	0	2	168.1	0	0	0	0	0	0	0	0	md-3	04/09/2019	9v9+1	21	40x30	1200	57.14285714	PG	2	0	0	12.55	0	0	0.15936255	13.39442231	0	0	0	0	0	0	0	0
416	md-3 4-9-2019 9v9+1 40x30 (PG)_2.csv	0	0	0	0	0	0	0	0	0	0	0	0	md-3	04/09/2019	9v9+1	21	40x30	1200	57.14285714	PG	2	0	0	12.55	0	0	0	0	0	0	0	0	0	0	0	0
417	md-3 4-9-2019 9v9+1 40x30 (PG)_2.csv	0	0	2	181.4	0	0	0	0	0	0	0	0	md-3	04/09/2019	9v9+1	21	40x30	1200	57.14285714	PG	2	0	0	12.55	0	0	0.15936255	14.45418327	0	0	0	0	0	0	0	0
418	md-3 4-9-2019 9v9+1 40x30 (PG)_2.csv	0	0	0	0	0	0	0	0	0	0	0	0	md-3	04/09/2019	9v9+1	21	40x30	1200	57.14285714	PG	2	0	0	12.55	0	0	0	0	0	0	0	0	0	0	0	0
419	md-3 4-9-2019 9v9+1 40x30 (PG)_2.csv	0	0	2	132.9	0	0	0	0	0	0	0	0	md-3	04/09/2019	9v9+1	21	40x30	1200	57.14285714	PG	2	0	0	12.55	0	0	0.15936255	10.58964143	0	0	0	0	0	0	0	0
420	md-3 4-9-2019 9v9+1 40x30 (PG)_2.csv	0	0	2	179.4	0	0	0	0	0	0	0	0	md-3	04/09/2019	9v9+1	21	40x30	1200	57.14285714	PG	2	0	0	12.55	0	0	0.15936255	14.29482072	0	0	0	0	0	0	0	0
421	md-3 4-9-2019 9v9+1 40x30 (PG)_2.csv	0	0	0	0	0	0	0	0	0	0	0	0	md-3	04/09/2019	9v9+1	21	40x30	1200	57.14285714	PG	2	0	0	12.55	0	0	0	0	0	0	0	0	0	0	0	0
422	md-3 4-9-2019 9v9+1 40x30 (PG)_2.csv	0	0	0	0	0	0	0	0	0	0	0	0	md-3	04/09/2019	9v9+1	21	40x30	1200	57.14285714	PG	2	0	0	12.55	0	0	0	0	0	0	0	0	0	0	0	0
423	md-3 4-9-2019 9v9+1 40x30 (PG)_2.csv	0	0	0	0	0	0	0	0	0	0	0	0	md-3	04/09/2019	9v9+1	21	40x30	1200	57.14285714	PG	2	0	0	12.55	0	0	0	0	0	0	0	0	0	0	0	0
424	md-3 4-9-2019 9v9+1 40x30 (PG)_2.csv	0	0	2	141.4	0	0	0	0	0	0	0	0	md-3	04/09/2019	9v9+1	21	40x30	1200	57.14285714	PG	2	0	0	12.55	0	0	0.15936255	11.26693227	0	0	0	0	0	0	0	0
425	md-3 4-9-2019 9v9+1 40x30 (PG)_2.csv	0	0	0	0	0	0	0	0	0	0	0	0	md-3	04/09/2019	9v9+1	21	40x30	1200	57.14285714	PG	2	0	0	12.55	0	0	0	0	0	0	0	0	0	0	0	0
426	md-4 10-9-2019 10v10 60x55 (PG)_1.csv	0	0	1	77.9	0	0	0	0	0	0	0	0	md-4	10/09/2019	10v10	22	60x55	3300	150	PG	1	0	0	14.15	0	0	0.070671378	5.505300353	0	0	0	0	0	0	0	0
427	md-4 10-9-2019 10v10 60x55 (PG)_1.csv	0	0	2	165.7	0	0	0	0	0	0	0	0	md-4	10/09/2019	10v10	22	60x55	3300	150	PG	1	0	0	14.15	0	0	0.141342756	11.71024735	0	0	0	0	0	0	0	0
428	md-4 10-9-2019 10v10 60x55 (PG)_1.csv	0	0	1	89.1	0	0	0	0	0	0	0	0	md-4	10/09/2019	10v10	22	60x55	3300	150	PG	1	0	0	14.15	0	0	0.070671378	6.296819788	0	0	0	0	0	0	0	0
429	md-4 10-9-2019 10v10 60x55 (PG)_1.csv	0	0	0	0	0	0	0	0	0	0	0	0	md-4	10/09/2019	10v10	22	60x55	3300	150	PG	1	0	0	14.15	0	0	0	0	0	0	0	0	0	0	0	0
430	md-4 10-9-2019 10v10 60x55 (PG)_1.csv	0	0	2	184	0	0	0	0	0	0	0	0	md-4	10/09/2019	10v10	22	60x55	3300	150	PG	1	0	0	14.15	0	0	0.141342756	13.00353357	0	0	0	0	0	0	0	0
431	md-4 10-9-2019 10v10 60x55 (PG)_1.csv	0	0	2	146.1	0	0	0	0	0	0	0	0	md-4	10/09/2019	10v10	22	60x55	3300	150	PG	1	0	0	14.15	0	0	0.141342756	10.32508834	0	0	0	0	0	0	0	0
432	md-4 10-9-2019 10v10 60x55 (PG)_1.csv	0	0	3	259.5	0	0	0	0	0	0	0	0	md-4	10/09/2019	10v10	22	60x55	3300	150	PG	1	0	0	14.15	0	0	0.212014134	18.33922261	0	0	0	0	0	0	0	0
433	md-4 10-9-2019 10v10 60x55 (PG)_1.csv	0	0	1	62	0	0	0	0	0	0	0	0	md-4	10/09/2019	10v10	22	60x55	3300	150	PG	1	0	0	14.15	0	0	0.070671378	4.381625442	0	0	0	0	0	0	0	0
434	md-4 10-9-2019 10v10 60x55 (PG)_1.csv	2	669.3	0	0	0	0	0	0	3	236.4	0	0	md-4	10/09/2019	10v10	22	60x55	3300	150	PG	1	0	0	14.15	0.141342756	47.30035336	0	0	0	0	0	0	0.212014134	16.70671378	0	0
435	md-4 10-9-2019 10v10 60x55 (PG)_1.csv	1	65.3	2	154.6	0	0	0	0	1	65.6	0	0	md-4	10/09/2019	10v10	22	60x55	3300	150	PG	1	0	0	14.15	0.070671378	4.614840989	0.141342756	10.92579505	0	0	0	0	0.070671378	4.636042403	0	0
436	md-4 10-9-2019 10v10 60x55 (PG)_1.csv	0	0	1	87.2	0	0	0	0	0	0	0	0	md-4	10/09/2019	10v10	22	60x55	3300	150	PG	1	0	0	14.15	0	0	0.070671378	6.16254417	0	0	0	0	0	0	0	0
437	md-4 10-9-2019 10v10 60x55 (PG)_1.csv	0	0	0	0	0	0	0	0	0	0	0	0	md-4	10/09/2019	10v10	22	60x55	3300	150	PG	1	0	0	14.15	0	0	0	0	0	0	0	0	0	0	0	0
438	md-4 10-9-2019 10v10 60x55 (PG)_1.csv	0	0	1	71.5	0	0	0	0	0	0	0	0	md-4	10/09/2019	10v10	22	60x55	3300	150	PG	1	0	0	14.15	0	0	0.070671378	5.053003534	0	0	0	0	0	0	0	0
439	md-4 10-9-2019 10v10 60x55 (PG)_2.csv	0	0	1	77.5	0	0	0	0	0	0	0	0	md-4	10/09/2019	10v10	22	60x55	3300	150	PG	2	0	0	12.57	0	0	0.079554495	6.165473349	0	0	0	0	0	0	0	0
440	md-4 10-9-2019 10v10 60x55 (PG)_2.csv	0	0	2	182.4	0	0	0	0	0	0	0	0	md-4	10/09/2019	10v10	22	60x55	3300	150	PG	2	0	0	12.57	0	0	0.15910899	14.51073986	0	0	0	0	0	0	0	0
441	md-4 10-9-2019 10v10 60x55 (PG)_2.csv	0	0	1	153.8	0	0	0	0	0	0	0	0	md-4	10/09/2019	10v10	22	60x55	3300	150	PG	2	0	0	12.57	0	0	0.079554495	12.2354813	0	0	0	0	0	0	0	0
442	md-4 10-9-2019 10v10 60x55 (PG)_2.csv	0	0	0	0	0	0	0	0	0	0	0	0	md-4	10/09/2019	10v10	22	60x55	3300	150	PG	2	0	0	12.57	0	0	0	0	0	0	0	0	0	0	0	0
443	md-4 10-9-2019 10v10 60x55 (PG)_2.csv	0	0	1	83.6	0	0	0	0	0	0	0	0	md-4	10/09/2019	10v10	22	60x55	3300	150	PG	2	0	0	12.57	0	0	0.079554495	6.650755768	0	0	0	0	0	0	0	0
444	md-4 10-9-2019 10v10 60x55 (PG)_2.csv	0	0	1	64.8	0	0	0	0	0	0	0	0	md-4	10/09/2019	10v10	22	60x55	3300	150	PG	2	0	0	12.57	0	0	0.079554495	5.155131265	0	0	0	0	0	0	0	0
445	md-4 10-9-2019 10v10 60x55 (PG)_2.csv	0	0	4	364.1	0	0	0	0	0	0	0	0	md-4	10/09/2019	10v10	22	60x55	3300	150	PG	2	0	0	12.57	0	0	0.318217979	28.96579157	0	0	0	0	0	0	0	0
446	md-4 10-9-2019 10v10 60x55 (PG)_2.csv	0	0	1	92.1	0	0	0	0	0	0	0	0	md-4	10/09/2019	10v10	22	60x55	3300	150	PG	2	0	0	12.57	0	0	0.079554495	7.326968974	0	0	0	0	0	0	0	0
447	md-4 10-9-2019 10v10 60x55 (PG)_2.csv	0	0	0	0	0	0	0	0	0	0	0	0	md-4	10/09/2019	10v10	22	60x55	3300	150	PG	2	0	0	12.57	0	0	0	0	0	0	0	0	0	0	0	0
448	md-4 10-9-2019 10v10 60x55 (PG)_2.csv	0	0	1	113.5	0	0	0	0	0	0	0	0	md-4	10/09/2019	10v10	22	60x55	3300	150	PG	2	0	0	12.57	0	0	0.079554495	9.029435163	0	0	0	0	0	0	0	0
449	md-4 10-9-2019 10v10 60x55 (PG)_2.csv	0	0	0	0	0	0	0	0	0	0	0	0	md-4	10/09/2019	10v10	22	60x55	3300	150	PG	2	0	0	12.57	0	0	0	0	0	0	0	0	0	0	0	0
450	md-4 10-9-2019 10v10 60x55 (PG)_2.csv	0	0	2	187.9	0	0	0	0	0	0	0	0	md-4	10/09/2019	10v10	22	60x55	3300	150	PG	2	0	0	12.57	0	0	0.15910899	14.94828958	0	0	0	0	0	0	0	0
451	md-4 17-9-2019 10V10 35X40 (PG)_1.csv	0	0	0	0	0	0	0	0	0	0	0	0	md-4	17/09/2019	10V10	22	35x40	1400	63.63636364	PG	1	0	0	8.73	0	0	0	0	0	0	0	0	0	0	0	0
452	md-4 17-9-2019 10V10 35X40 (PG)_1.csv	0	0	1	70.2	0	0	0	0	0	0	0	0	md-4	17/09/2019	10V10	22	35x40	1400	63.63636364	PG	1	0	0	8.73	0	0	0.114547537	8.041237113	0	0	0	0	0	0	0	0
453	md-4 17-9-2019 10V10 35X40 (PG)_1.csv	0	0	1	89.1	0	0	0	0	0	0	0	0	md-4	17/09/2019	10V10	22	35x40	1400	63.63636364	PG	1	0	0	8.73	0	0	0.114547537	10.20618557	0	0	0	0	0	0	0	0
454	md-4 17-9-2019 10V10 35X40 (PG)_1.csv	0	0	1	103.6	0	0	0	0	0	0	0	0	md-4	17/09/2019	10V10	22	35x40	1400	63.63636364	PG	1	0	0	8.73	0	0	0.114547537	11.86712486	0	0	0	0	0	0	0	0
455	md-4 17-9-2019 10V10 35X40 (PG)_1.csv	0	0	0	0	0	0	0	0	0	0	0	0	md-4	17/09/2019	10V10	22	35x40	1400	63.63636364	PG	1	0	0	8.73	0	0	0	0	0	0	0	0	0	0	0	0
456	md-4 17-9-2019 10V10 35X40 (PG)_1.csv	0	0	1	60.5	0	0	0	0	0	0	0	0	md-4	17/09/2019	10V10	22	35x40	1400	63.63636364	PG	1	0	0	8.73	0	0	0.114547537	6.930126002	0	0	0	0	0	0	0	0
457	md-4 17-9-2019 10V10 35X40 (PG)_1.csv	0	0	0	0	0	0	0	0	0	0	0	0	md-4	17/09/2019	10V10	22	35x40	1400	63.63636364	PG	1	0	0	8.73	0	0	0	0	0	0	0	0	0	0	0	0
458	md-4 17-9-2019 10V10 35X40 (PG)_1.csv	0	0	2	270.3	0	0	0	0	0	0	0	0	md-4	17/09/2019	10V10	22	35x40	1400	63.63636364	PG	1	0	0	8.73	0	0	0.229095074	30.96219931	0	0	0	0	0	0	0	0
459	md-4 17-9-2019 10V10 35X40 (PG)_1.csv	0	0	3	232.1	0	0	0	0	0	0	0	0	md-4	17/09/2019	10V10	22	35x40	1400	63.63636364	PG	1	0	0	8.73	0	0	0.343642612	26.58648339	0	0	0	0	0	0	0	0
460	md-4 17-9-2019 10V10 35X40 (PG)_1.csv	0	0	0	0	0	0	0	0	0	0	0	0	md-4	17/09/2019	10V10	22	35x40	1400	63.63636364	PG	1	0	0	8.73	0	0	0	0	0	0	0	0	0	0	0	0
461	md-4 17-9-2019 10V10 35X40 (PG)_1.csv	0	0	0	0	0	0	0	0	0	0	0	0	md-4	17/09/2019	10V10	22	35x40	1400	63.63636364	PG	1	0	0	8.73	0	0	0	0	0	0	0	0	0	0	0	0
462	md-4 17-9-2019 10V10 35X40 (PG)_1.csv	0	0	0	0	0	0	0	0	0	0	0	0	md-4	17/09/2019	10V10	22	35x40	1400	63.63636364	PG	1	0	0	8.73	0	0	0	0	0	0	0	0	0	0	0	0
463	md-4 17-9-2019 10V10 35X40 (PG)_1.csv	0	0	0	0	0	0	0	0	0	0	0	0	md-4	17/09/2019	10V10	22	35x40	1400	63.63636364	PG	1	0	0	8.73	0	0	0	0	0	0	0	0	0	0	0	0
464	md-4 17-9-2019 10V10 35X40 (PG)_1.csv	0	0	1	112	0	0	0	0	0	0	0	0	md-4	17/09/2019	10V10	22	35x40	1400	63.63636364	PG	1	0	0	8.73	0	0	0.114547537	12.82932417	0	0	0	0	0	0	0	0
465	md-4 17-9-2019 10V10 35X40 (PG)_2.csv	0	0	0	0	0	0	0	0	0	0	0	0	md-4	17/09/2019	10V10	22	35x40	1400	63.63636364	PG	2	0	0	8.63	0	0	0	0	0	0	0	0	0	0	0	0
466	md-4 17-9-2019 10V10 35X40 (PG)_2.csv	0	0	0	0	0	0	0	0	0	0	0	0	md-4	17/09/2019	10V10	22	35x40	1400	63.63636364	PG	2	0	0	8.63	0	0	0	0	0	0	0	0	0	0	0	0
467	md-4 17-9-2019 10V10 35X40 (PG)_2.csv	0	0	2	202.2	0	0	0	0	0	0	0	0	md-4	17/09/2019	10V10	22	35x40	1400	63.63636364	PG	2	0	0	8.63	0	0	0.23174971	23.42989571	0	0	0	0	0	0	0	0
468	md-4 17-9-2019 10V10 35X40 (PG)_2.csv	0	0	0	0	0	0	0	0	0	0	0	0	md-4	17/09/2019	10V10	22	35x40	1400	63.63636364	PG	2	0	0	8.63	0	0	0	0	0	0	0	0	0	0	0	0
469	md-4 17-9-2019 10V10 35X40 (PG)_2.csv	0	0	0	0	0	0	0	0	0	0	0	0	md-4	17/09/2019	10V10	22	35x40	1400	63.63636364	PG	2	0	0	8.63	0	0	0	0	0	0	0	0	0	0	0	0
470	md-4 17-9-2019 10V10 35X40 (PG)_2.csv	0	0	1	71.6	0	0	0	0	0	0	0	0	md-4	17/09/2019	10V10	22	35x40	1400	63.63636364	PG	2	0	0	8.63	0	0	0.115874855	8.296639629	0	0	0	0	0	0	0	0
471	md-4 17-9-2019 10V10 35X40 (PG)_2.csv	0	0	0	0	0	0	0	0	0	0	0	0	md-4	17/09/2019	10V10	22	35x40	1400	63.63636364	PG	2	0	0	8.63	0	0	0	0	0	0	0	0	0	0	0	0
472	md-4 17-9-2019 10V10 35X40 (PG)_2.csv	0	0	1	69.8	0	0	0	0	0	0	0	0	md-4	17/09/2019	10V10	22	35x40	1400	63.63636364	PG	2	0	0	8.63	0	0	0.115874855	8.08806489	0	0	0	0	0	0	0	0
473	md-4 17-9-2019 10V10 35X40 (PG)_2.csv	0	0	0	0	0	0	0	0	0	0	0	0	md-4	17/09/2019	10V10	22	35x40	1400	63.63636364	PG	2	0	0	8.63	0	0	0	0	0	0	0	0	0	0	0	0
474	md-4 17-9-2019 10V10 35X40 (PG)_2.csv	0	0	0	0	0	0	0	0	0	0	0	0	md-4	17/09/2019	10V10	22	35x40	1400	63.63636364	PG	2	0	0	8.63	0	0	0	0	0	0	0	0	0	0	0	0
475	md-4 17-9-2019 10V10 35X40 (PG)_2.csv	0	0	0	0	0	0	0	0	0	0	0	0	md-4	17/09/2019	10V10	22	35x40	1400	63.63636364	PG	2	0	0	8.63	0	0	0	0	0	0	0	0	0	0	0	0
476	md-4 17-9-2019 10V10 35X40 (PG)_2.csv	0	0	0	0	0	0	0	0	0	0	0	0	md-4	17/09/2019	10V10	22	35x40	1400	63.63636364	PG	2	0	0	8.63	0	0	0	0	0	0	0	0	0	0	0	0
477	md-4 17-9-2019 10V10 35X40 (PG)_2.csv	0	0	0	0	0	0	0	0	0	0	0	0	md-4	17/09/2019	10V10	22	35x40	1400	63.63636364	PG	2	0	0	8.63	0	0	0	0	0	0	0	0	0	0	0	0
478	md-4 17-9-2019 10V10 35X40 (PG)_2.csv	0	0	0	0	0	0	0	0	0	0	0	0	md-4	17/09/2019	10V10	22	35x40	1400	63.63636364	PG	2	0	0	8.63	0	0	0	0	0	0	0	0	0	0	0	0
479	md-3 17-10-2019 10V10 60X55 (PG)_1.csv	0	0	1	73.3	0	0	0	0	0	0	0	0	md-3	17/10/2019	10V10	22	60x55	3300	150	PG	1	0	0	15.28	0	0	0.065445026	4.797120419	0	0	0	0	0	0	0	0
480	md-3 17-10-2019 10V10 60X55 (PG)_1.csv	0	0	2	145.9	0	0	0	0	0	0	0	0	md-3	17/10/2019	10V10	22	60x55	3300	150	PG	1	0	0	15.28	0	0	0.130890052	9.548429319	0	0	0	0	0	0	0	0
481	md-3 17-10-2019 10V10 60X55 (PG)_1.csv	0	0	2	134.6	0	0	0	0	0	0	0	0	md-3	17/10/2019	10V10	22	60x55	3300	150	PG	1	0	0	15.28	0	0	0.130890052	8.808900524	0	0	0	0	0	0	0	0
482	md-3 17-10-2019 10V10 60X55 (PG)_1.csv	0	0	3	293.8	0	0	0	0	0	0	0	0	md-3	17/10/2019	10V10	22	60x55	3300	150	PG	1	0	0	15.28	0	0	0.196335079	19.22774869	0	0	0	0	0	0	0	0
483	md-3 17-10-2019 10V10 60X55 (PG)_1.csv	0	0	1	76.8	0	0	0	0	0	0	0	0	md-3	17/10/2019	10V10	22	60x55	3300	150	PG	1	0	0	15.28	0	0	0.065445026	5.02617801	0	0	0	0	0	0	0	0
484	md-3 17-10-2019 10V10 60X55 (PG)_1.csv	0	0	1	89.7	0	0	0	0	0	0	0	0	md-3	17/10/2019	10V10	22	60x55	3300	150	PG	1	0	0	15.28	0	0	0.065445026	5.870418848	0	0	0	0	0	0	0	0
485	md-3 17-10-2019 10V10 60X55 (PG)_1.csv	1	107.9	1	64.6	0	0	0	0	0	0	0	0	md-3	17/10/2019	10V10	22	60x55	3300	150	PG	1	0	0	15.28	0.065445026	7.061518325	0.065445026	4.227748691	0	0	0	0	0	0	0	0
486	md-3 17-10-2019 10V10 60X55 (PG)_1.csv	0	0	3	315.6	0	0	0	0	0	0	0	0	md-3	17/10/2019	10V10	22	60x55	3300	150	PG	1	0	0	15.28	0	0	0.196335079	20.65445026	0	0	0	0	0	0	0	0
487	md-3 17-10-2019 10V10 60X55 (PG)_1.csv	0	0	1	113.5	0	0	0	0	0	0	0	0	md-3	17/10/2019	10V10	22	60x55	3300	150	PG	1	0	0	15.28	0	0	0.065445026	7.428010471	0	0	0	0	0	0	0	0
488	md-3 17-10-2019 10V10 60X55 (PG)_1.csv	0	0	3	256.1	0	0	0	0	0	0	0	0	md-3	17/10/2019	10V10	22	60x55	3300	150	PG	1	0	0	15.28	0	0	0.196335079	16.7604712	0	0	0	0	0	0	0	0
489	md-3 17-10-2019 10V10 60X55 (PG)_1.csv	0	0	1	78.9	0	0	0	0	0	0	0	0	md-3	17/10/2019	10V10	22	60x55	3300	150	PG	1	0	0	15.28	0	0	0.065445026	5.163612565	0	0	0	0	0	0	0	0
490	md-3 17-10-2019 10V10 60X55 (PG)_1.csv	0	0	0	0	0	0	0	0	0	0	0	0	md-3	17/10/2019	10V10	22	60x55	3300	150	PG	1	0	0	15.28	0	0	0	0	0	0	0	0	0	0	0	0
491	md-3 17-10-2019 10V10 60X55 (PG)_1.csv	0	0	0	0	0	0	0	0	0	0	0	0	md-3	17/10/2019	10V10	22	60x55	3300	150	PG	1	0	0	15.28	0	0	0	0	0	0	0	0	0	0	0	0
492	md-3 17-10-2019 10V10 60X55 (PG)_1.csv	0	0	1	97	0	0	0	0	0	0	0	0	md-3	17/10/2019	10V10	22	60x55	3300	150	PG	1	0	0	15.28	0	0	0.065445026	6.348167539	0	0	0	0	0	0	0	0
493	md-3 17-10-2019 10V10 60X55 (PG)_1.csv	0	0	1	106.5	0	0	0	0	0	0	0	0	md-3	17/10/2019	10V10	22	60x55	3300	150	PG	1	0	0	15.28	0	0	0.065445026	6.969895288	0	0	0	0	0	0	0	0
494	md-3 17-10-2019 10V10 60X55 (PG)_2.csv	0	0	1	81.9	0	0	0	0	0	0	0	0	md-3	17/10/2019	10V10	22	60x55	3300	150	PG	2	0	0	7.77	0	0	0.128700129	10.54054054	0	0	0	0	0	0	0	0
495	md-3 17-10-2019 10V10 60X55 (PG)_2.csv	0	0	2	165.8	0	0	0	0	0	0	0	0	md-3	17/10/2019	10V10	22	60x55	3300	150	PG	2	0	0	7.77	0	0	0.257400257	21.33848134	0	0	0	0	0	0	0	0
496	md-3 17-10-2019 10V10 60X55 (PG)_2.csv	0	0	2	140.8	0	0	0	0	0	0	0	0	md-3	17/10/2019	10V10	22	60x55	3300	150	PG	2	0	0	7.77	0	0	0.257400257	18.12097812	0	0	0	0	0	0	0	0
497	md-3 17-10-2019 10V10 60X55 (PG)_2.csv	0	0	0	0	0	0	0	0	0	0	0	0	md-3	17/10/2019	10V10	22	60x55	3300	150	PG	2	0	0	7.77	0	0	0	0	0	0	0	0	0	0	0	0
498	md-3 17-10-2019 10V10 60X55 (PG)_2.csv	0	0	0	0	0	0	0	0	0	0	0	0	md-3	17/10/2019	10V10	22	60x55	3300	150	PG	2	0	0	7.77	0	0	0	0	0	0	0	0	0	0	0	0
499	md-3 17-10-2019 10V10 60X55 (PG)_2.csv	0	0	0	0	0	0	0	0	0	0	0	0	md-3	17/10/2019	10V10	22	60x55	3300	150	PG	2	0	0	7.77	0	0	0	0	0	0	0	0	0	0	0	0
500	md-3 17-10-2019 10V10 60X55 (PG)_2.csv	0	0	1	97.1	0	0	0	0	0	0	0	0	md-3	17/10/2019	10V10	22	60x55	3300	150	PG	2	0	0	7.77	0	0	0.128700129	12.4967825	0	0	0	0	0	0	0	0
501	md-3 17-10-2019 10V10 60X55 (PG)_2.csv	0	0	1	82.8	0	0	0	0	0	0	0	0	md-3	17/10/2019	10V10	22	60x55	3300	150	PG	2	0	0	7.77	0	0	0.128700129	10.65637066	0	0	0	0	0	0	0	0
502	md-3 17-10-2019 10V10 60X55 (PG)_2.csv	0	0	0	0	0	0	0	0	0	0	0	0	md-3	17/10/2019	10V10	22	60x55	3300	150	PG	2	0	0	7.77	0	0	0	0	0	0	0	0	0	0	0	0
503	md-3 17-10-2019 10V10 60X55 (PG)_2.csv	0	0	0	0	0	0	0	0	0	0	0	0	md-3	17/10/2019	10V10	22	60x55	3300	150	PG	2	0	0	7.77	0	0	0	0	0	0	0	0	0	0	0	0
504	md-3 17-10-2019 10V10 60X55 (PG)_2.csv	0	0	0	0	0	0	0	0	0	0	0	0	md-3	17/10/2019	10V10	22	60x55	3300	150	PG	2	0	0	7.77	0	0	0	0	0	0	0	0	0	0	0	0
505	md-3 17-10-2019 10V10 60X55 (PG)_2.csv	0	0	0	0	0	0	0	0	0	0	0	0	md-3	17/10/2019	10V10	22	60x55	3300	150	PG	2	0	0	7.77	0	0	0	0	0	0	0	0	0	0	0	0
506	md-3 17-10-2019 10V10 60X55 (PG)_2.csv	0	0	0	0	0	0	0	0	0	0	0	0	md-3	17/10/2019	10V10	22	60x55	3300	150	PG	2	0	0	7.77	0	0	0	0	0	0	0	0	0	0	0	0
507	md-3 17-10-2019 10V10 60X55 (PG)_2.csv	0	0	0	0	0	0	0	0	0	0	0	0	md-3	17/10/2019	10V10	22	60x55	3300	150	PG	2	0	0	7.77	0	0	0	0	0	0	0	0	0	0	0	0
508	md-3 17-10-2019 10V10 60X55 (PG)_2.csv	0	0	0	0	0	0	0	0	0	0	0	0	md-3	17/10/2019	10V10	22	60x55	3300	150	PG	2	0	0	7.77	0	0	0	0	0	0	0	0	0	0	0	0
509	md-3 18-9-2019 10V10 70X55 (PG)_2.csv	1	71.6	3	277.6	0	0	0	0	1	81.6	0	0	md-3	18/09/2019	10V10	22	70x55	3850	175	PG	2	0	0	12.82	0.07800312	5.585023401	0.23400936	21.65366615	0	0	0	0	0.07800312	6.365054602	0	0
510	md-3 18-9-2019 10V10 70X55 (PG)_2.csv	0	0	0	0	0	0	0	0	0	0	0	0	md-3	18/09/2019	10V10	22	70x55	3850	175	PG	2	0	0	12.82	0	0	0	0	0	0	0	0	0	0	0	0
511	md-3 18-9-2019 10V10 70X55 (PG)_2.csv	0	0	3	238.4	0	0	0	0	0	0	0	0	md-3	18/09/2019	10V10	22	70x55	3850	175	PG	2	0	0	12.82	0	0	0.23400936	18.59594384	0	0	0	0	0	0	0	0
512	md-3 18-9-2019 10V10 70X55 (PG)_2.csv	0	0	1	70.9	0	0	0	0	0	0	0	0	md-3	18/09/2019	10V10	22	70x55	3850	175	PG	2	0	0	12.82	0	0	0.07800312	5.530421217	0	0	0	0	0	0	0	0
513	md-3 18-9-2019 10V10 70X55 (PG)_2.csv	0	0	0	0	0	0	0	0	0	0	0	0	md-3	18/09/2019	10V10	22	70x55	3850	175	PG	2	0	0	12.82	0	0	0	0	0	0	0	0	0	0	0	0
514	md-3 18-9-2019 10V10 70X55 (PG)_2.csv	1	75.2	0	0	0	0	0	0	0	0	0	0	md-3	18/09/2019	10V10	22	70x55	3850	175	PG	2	0	0	12.82	0.07800312	5.865834633	0	0	0	0	0	0	0	0	0	0
515	md-3 18-9-2019 10V10 70X55 (PG)_2.csv	0	0	1	61	0	0	0	0	0	0	0	0	md-3	18/09/2019	10V10	22	70x55	3850	175	PG	2	0	0	12.82	0	0	0.07800312	4.758190328	0	0	0	0	0	0	0	0
516	md-3 18-9-2019 10V10 70X55 (PG)_2.csv	0	0	1	62	0	0	0	0	0	0	0	0	md-3	18/09/2019	10V10	22	70x55	3850	175	PG	2	0	0	12.82	0	0	0.07800312	4.836193448	0	0	0	0	0	0	0	0
517	md-3 18-9-2019 10V10 70X55 (PG)_2.csv	0	0	1	60.8	0	0	0	0	0	0	0	0	md-3	18/09/2019	10V10	22	70x55	3850	175	PG	2	0	0	12.82	0	0	0.07800312	4.742589704	0	0	0	0	0	0	0	0
518	md-3 18-9-2019 10V10 70X55 (PG)_2.csv	0	0	0	0	0	0	0	0	0	0	0	0	md-3	18/09/2019	10V10	22	70x55	3850	175	PG	2	0	0	12.82	0	0	0	0	0	0	0	0	0	0	0	0
519	md-3 18-9-2019 10V10 70X55 (PG)_2.csv	0	0	0	0	0	0	0	0	0	0	0	0	md-3	18/09/2019	10V10	22	70x55	3850	175	PG	2	0	0	12.82	0	0	0	0	0	0	0	0	0	0	0	0
520	md-3 18-9-2019 10V10 70X55 (PG)_2.csv	0	0	0	0	0	0	0	0	0	0	0	0	md-3	18/09/2019	10V10	22	70x55	3850	175	PG	2	0	0	12.82	0	0	0	0	0	0	0	0	0	0	0	0
521	md-3 18-9-2019 10V10 70X55 (PG)_2.csv	0	0	0	0	0	0	0	0	0	0	0	0	md-3	18/09/2019	10V10	22	70x55	3850	175	PG	2	0	0	12.82	0	0	0	0	0	0	0	0	0	0	0	0
522	md-3 18-9-2019 10V10 70X55 (PG)_2.csv	0	0	0	0	0	0	0	0	0	0	0	0	md-3	18/09/2019	10V10	22	70x55	3850	175	PG	2	0	0	12.82	0	0	0	0	0	0	0	0	0	0	0	0
523	md-3 18-9-2019 10V10 70X55 (PG)_3.csv	0	0	2	228.9	0	0	0	0	0	0	0	0	md-3	18/09/2019	10V10	22	70x55	3850	175	PG	3	0	0	12.4	0	0	0.161290323	18.45967742	0	0	0	0	0	0	0	0
524	md-3 18-9-2019 10V10 70X55 (PG)_3.csv	0	0	0	0	0	0	0	0	0	0	0	0	md-3	18/09/2019	10V10	22	70x55	3850	175	PG	3	0	0	12.4	0	0	0	0	0	0	0	0	0	0	0	0
525	md-3 18-9-2019 10V10 70X55 (PG)_3.csv	0	0	2	136	0	0	0	0	0	0	0	0	md-3	18/09/2019	10V10	22	70x55	3850	175	PG	3	0	0	12.4	0	0	0.161290323	10.96774194	0	0	0	0	0	0	0	0
526	md-3 18-9-2019 10V10 70X55 (PG)_3.csv	0	0	0	0	0	0	0	0	0	0	0	0	md-3	18/09/2019	10V10	22	70x55	3850	175	PG	3	0	0	12.4	0	0	0	0	0	0	0	0	0	0	0	0
527	md-3 18-9-2019 10V10 70X55 (PG)_3.csv	0	0	1	99.4	0	0	0	0	0	0	0	0	md-3	18/09/2019	10V10	22	70x55	3850	175	PG	3	0	0	12.4	0	0	0.080645161	8.016129032	0	0	0	0	0	0	0	0
528	md-3 18-9-2019 10V10 70X55 (PG)_3.csv	0	0	0	0	0	0	0	0	0	0	0	0	md-3	18/09/2019	10V10	22	70x55	3850	175	PG	3	0	0	12.4	0	0	0	0	0	0	0	0	0	0	0	0
529	md-3 18-9-2019 10V10 70X55 (PG)_3.csv	0	0	0	0	0	0	0	0	0	0	0	0	md-3	18/09/2019	10V10	22	70x55	3850	175	PG	3	0	0	12.4	0	0	0	0	0	0	0	0	0	0	0	0
530	md-3 18-9-2019 10V10 70X55 (PG)_3.csv	0	0	2	137.8	0	0	0	0	0	0	0	0	md-3	18/09/2019	10V10	22	70x55	3850	175	PG	3	0	0	12.4	0	0	0.161290323	11.11290323	0	0	0	0	0	0	0	0
531	md-3 18-9-2019 10V10 70X55 (PG)_3.csv	0	0	1	62.1	0	0	0	0	0	0	0	0	md-3	18/09/2019	10V10	22	70x55	3850	175	PG	3	0	0	12.4	0	0	0.080645161	5.008064516	0	0	0	0	0	0	0	0
532	md-3 18-9-2019 10V10 70X55 (PG)_3.csv	0	0	0	0	0	0	0	0	0	0	0	0	md-3	18/09/2019	10V10	22	70x55	3850	175	PG	3	0	0	12.4	0	0	0	0	0	0	0	0	0	0	0	0
533	md-3 18-9-2019 10V10 70X55 (PG)_3.csv	0	0	1	71.6	0	0	0	0	0	0	0	0	md-3	18/09/2019	10V10	22	70x55	3850	175	PG	3	0	0	12.4	0	0	0.080645161	5.774193548	0	0	0	0	0	0	0	0
534	md-3 18-9-2019 10V10 70X55 (PG)_3.csv	0	0	0	0	0	0	0	0	0	0	0	0	md-3	18/09/2019	10V10	22	70x55	3850	175	PG	3	0	0	12.4	0	0	0	0	0	0	0	0	0	0	0	0
535	md-3 18-9-2019 10V10 70X55 (PG)_3.csv	0	0	0	0	0	0	0	0	0	0	0	0	md-3	18/09/2019	10V10	22	70x55	3850	175	PG	3	0	0	12.4	0	0	0	0	0	0	0	0	0	0	0	0
536	md-3 18-9-2019 10V10 70X55 (PG)_3.csv	0	0	0	0	0	0	0	0	0	0	0	0	md-3	18/09/2019	10V10	22	70x55	3850	175	PG	3	0	0	12.4	0	0	0	0	0	0	0	0	0	0	0	0
537	md-3 2-10-2019 10V10 60X55 (PG)_1.csv	0	0	0	0	0	0	0	0	0	0	0	0	md-3	02/10/2019	10V10	22	60x55	3300	150	PG	1	0	0	13.4	0	0	0	0	0	0	0	0	0	0	0	0
538	md-3 2-10-2019 10V10 60X55 (PG)_1.csv	0	0	2	145.5	0	0	0	0	0	0	0	0	md-3	02/10/2019	10V10	22	60x55	3300	150	PG	1	0	0	13.4	0	0	0.149253731	10.85820896	0	0	0	0	0	0	0	0
539	md-3 2-10-2019 10V10 60X55 (PG)_1.csv	0	0	1	73.6	0	0	0	0	0	0	0	0	md-3	02/10/2019	10V10	22	60x55	3300	150	PG	1	0	0	13.4	0	0	0.074626866	5.492537313	0	0	0	0	0	0	0	0
540	md-3 2-10-2019 10V10 60X55 (PG)_1.csv	0	0	0	0	0	0	0	0	0	0	0	0	md-3	02/10/2019	10V10	22	60x55	3300	150	PG	1	0	0	13.4	0	0	0	0	0	0	0	0	0	0	0	0
541	md-3 2-10-2019 10V10 60X55 (PG)_1.csv	0	0	0	0	0	0	0	0	0	0	0	0	md-3	02/10/2019	10V10	22	60x55	3300	150	PG	1	0	0	13.4	0	0	0	0	0	0	0	0	0	0	0	0
542	md-3 2-10-2019 10V10 60X55 (PG)_1.csv	0	0	0	0	0	0	0	0	0	0	0	0	md-3	02/10/2019	10V10	22	60x55	3300	150	PG	1	0	0	13.4	0	0	0	0	0	0	0	0	0	0	0	0
543	md-3 2-10-2019 10V10 60X55 (PG)_1.csv	0	0	0	0	0	0	0	0	0	0	0	0	md-3	02/10/2019	10V10	22	60x55	3300	150	PG	1	0	0	13.4	0	0	0	0	0	0	0	0	0	0	0	0
544	md-3 2-10-2019 10V10 60X55 (PG)_1.csv	0	0	3	220	0	0	0	0	0	0	0	0	md-3	02/10/2019	10V10	22	60x55	3300	150	PG	1	0	0	13.4	0	0	0.223880597	16.41791045	0	0	0	0	0	0	0	0
545	md-3 2-10-2019 10V10 60X55 (PG)_1.csv	0	0	1	84.2	0	0	0	0	0	0	0	0	md-3	02/10/2019	10V10	22	60x55	3300	150	PG	1	0	0	13.4	0	0	0.074626866	6.28358209	0	0	0	0	0	0	0	0
546	md-3 2-10-2019 10V10 60X55 (PG)_1.csv	0	0	1	61	0	0	0	0	0	0	0	0	md-3	02/10/2019	10V10	22	60x55	3300	150	PG	1	0	0	13.4	0	0	0.074626866	4.552238806	0	0	0	0	0	0	0	0
547	md-3 2-10-2019 10V10 60X55 (PG)_1.csv	0	0	0	0	0	0	0	0	0	0	0	0	md-3	02/10/2019	10V10	22	60x55	3300	150	PG	1	0	0	13.4	0	0	0	0	0	0	0	0	0	0	0	0
548	md-3 2-10-2019 10V10 60X55 (PG)_1.csv	0	0	0	0	0	0	0	0	0	0	0	0	md-3	02/10/2019	10V10	22	60x55	3300	150	PG	1	0	0	13.4	0	0	0	0	0	0	0	0	0	0	0	0
549	md-3 2-10-2019 10V10 60X55 (PG)_1.csv	0	0	0	0	0	0	0	0	0	0	0	0	md-3	02/10/2019	10V10	22	60x55	3300	150	PG	1	0	0	13.4	0	0	0	0	0	0	0	0	0	0	0	0
550	md-3 2-10-2019 10V10 60X55 (PG)_1.csv	1	75.6	2	139.9	0	0	0	0	1	70.6	0	0	md-3	02/10/2019	10V10	22	60x55	3300	150	PG	1	0	0	13.4	0.074626866	5.641791045	0.149253731	10.44029851	0	0	0	0	0.074626866	5.268656716	0	0
551	md-3 2-10-2019 10V10 60X55 (PG)_2.csv	0	0	0	0	0	0	0	0	0	0	0	0	md-3	02/10/2019	10V10	22	60x55	3300	150	PG	2	0	0	13.25	0	0	0	0	0	0	0	0	0	0	0	0
552	md-3 2-10-2019 10V10 60X55 (PG)_2.csv	0	0	0	0	0	0	0	0	0	0	0	0	md-3	02/10/2019	10V10	22	60x55	3300	150	PG	2	0	0	13.25	0	0	0	0	0	0	0	0	0	0	0	0
553	md-3 2-10-2019 10V10 60X55 (PG)_2.csv	0	0	1	119.9	0	0	0	0	0	0	0	0	md-3	02/10/2019	10V10	22	60x55	3300	150	PG	2	0	0	13.25	0	0	0.075471698	9.049056604	0	0	0	0	0	0	0	0
554	md-3 2-10-2019 10V10 60X55 (PG)_2.csv	0	0	1	85.5	0	0	0	0	0	0	0	0	md-3	02/10/2019	10V10	22	60x55	3300	150	PG	2	0	0	13.25	0	0	0.075471698	6.452830189	0	0	0	0	0	0	0	0
555	md-3 2-10-2019 10V10 60X55 (PG)_2.csv	0	0	0	0	0	0	0	0	0	0	0	0	md-3	02/10/2019	10V10	22	60x55	3300	150	PG	2	0	0	13.25	0	0	0	0	0	0	0	0	0	0	0	0
556	md-3 2-10-2019 10V10 60X55 (PG)_2.csv	1	88.5	1	93.3	0	0	0	0	1	89	0	0	md-3	02/10/2019	10V10	22	60x55	3300	150	PG	2	0	0	13.25	0.075471698	6.679245283	0.075471698	7.041509434	0	0	0	0	0.075471698	6.716981132	0	0
557	md-3 2-10-2019 10V10 60X55 (PG)_2.csv	0	0	1	80.4	0	0	0	0	0	0	0	0	md-3	02/10/2019	10V10	22	60x55	3300	150	PG	2	0	0	13.25	0	0	0.075471698	6.067924528	0	0	0	0	0	0	0	0
558	md-3 2-10-2019 10V10 60X55 (PG)_2.csv	0	0	0	0	0	0	0	0	0	0	0	0	md-3	02/10/2019	10V10	22	60x55	3300	150	PG	2	0	0	13.25	0	0	0	0	0	0	0	0	0	0	0	0
559	md-3 2-10-2019 10V10 60X55 (PG)_2.csv	0	0	2	154.9	0	0	0	0	0	0	0	0	md-3	02/10/2019	10V10	22	60x55	3300	150	PG	2	0	0	13.25	0	0	0.150943396	11.69056604	0	0	0	0	0	0	0	0
560	md-3 2-10-2019 10V10 60X55 (PG)_2.csv	1	62.4	0	0	0	0	0	0	0	0	0	0	md-3	02/10/2019	10V10	22	60x55	3300	150	PG	2	0	0	13.25	0.075471698	4.709433962	0	0	0	0	0	0	0	0	0	0
561	md-3 2-10-2019 10V10 60X55 (PG)_2.csv	0	0	0	0	0	0	0	0	0	0	0	0	md-3	02/10/2019	10V10	22	60x55	3300	150	PG	2	0	0	13.25	0	0	0	0	0	0	0	0	0	0	0	0
562	md-3 2-10-2019 10V10 60X55 (PG)_2.csv	0	0	0	0	0	0	0	0	0	0	0	0	md-3	02/10/2019	10V10	22	60x55	3300	150	PG	2	0	0	13.25	0	0	0	0	0	0	0	0	0	0	0	0
563	md-3 2-10-2019 10V10 60X55 (PG)_2.csv	0	0	0	0	0	0	0	0	0	0	0	0	md-3	02/10/2019	10V10	22	60x55	3300	150	PG	2	0	0	13.25	0	0	0	0	0	0	0	0	0	0	0	0
564	md-3 2-10-2019 10V10 60X55 (PG)_2.csv	0	0	0	0	0	0	0	0	0	0	0	0	md-3	02/10/2019	10V10	22	60x55	3300	150	PG	2	0	0	13.25	0	0	0	0	0	0	0	0	0	0	0	0
730	md-4 24-9-2019 4v4+3 17x15_1.csv	0	0	0	0	0	0	0	0	0	0	0	0	md-4	24/09/2019	4v4+3	11	17x15	255	23.18181818	POS	1	0	1	4.73	0	0	0	0	0	0	0	0	0	0	0	0
731	md-4 24-9-2019 4v4+3 17x15_1.csv	0	0	1	77	0	0	0	0	0	0	0	0	md-4	24/09/2019	4v4+3	11	17x15	255	23.18181818	POS	1	0	0	4.73	0	0	0.21141649	16.27906977	0	0	0	0	0	0	0	0
732	md-4 24-9-2019 4v4+3 17x15_1.csv	0	0	1	86.1	0	0	0	0	0	0	0	0	md-4	24/09/2019	4v4+3	11	17x15	255	23.18181818	POS	1	0	0	4.73	0	0	0.21141649	18.20295983	0	0	0	0	0	0	0	0
733	md-4 24-9-2019 4v4+3 17x15_1.csv	0	0	2	240.1	0	0	0	0	0	0	0	0	md-4	24/09/2019	4v4+3	11	17x15	255	23.18181818	POS	1	0	1	4.73	0	0	0.422832981	50.76109937	0	0	0	0	0	0	0	0
734	md-4 24-9-2019 4v4+3 17x15_1.csv	0	0	0	0	0	0	0	0	0	0	0	0	md-4	24/09/2019	4v4+3	11	17x15	255	23.18181818	POS	1	0	0	4.73	0	0	0	0	0	0	0	0	0	0	0	0
735	md-4 24-9-2019 4v4+3 17x15_1.csv	0	0	1	81.1	0	0	0	0	0	0	0	0	md-4	24/09/2019	4v4+3	11	17x15	255	23.18181818	POS	1	0	0	4.73	0	0	0.21141649	17.14587738	0	0	0	0	0	0	0	0
736	md-4 24-9-2019 4v4+3 17x15_1.csv	0	0	1	93.1	0	0	0	0	0	0	0	0	md-4	24/09/2019	4v4+3	11	17x15	255	23.18181818	POS	1	1	0	4.73	0	0	0.21141649	19.68287526	0	0	0	0	0	0	0	0
737	md-4 24-9-2019 4v4+3 17x15_1.csv	0	0			0	0	0	0	0	0	0	0	md-4	24/09/2019	4v4+3	11	17x15	255	23.18181818	POS	1	0	0	4.73	0	0	0	0	0	0	0	0	0	0	0	0
738	md-4 24-9-2019 4v4+3 17x15_1.csv	0	0	2	200	0	0	0	0	0	0	0	0	md-4	24/09/2019	4v4+3	11	17x15	255	23.18181818	POS	1	0	0	4.73	0	0	0.422832981	42.2832981	0	0	0	0	0	0	0	0
739	md-4 24-9-2019 4v4+3 17x15_1.csv	0	0	0	0	0	0	0	0	0	0	0	0	md-4	24/09/2019	4v4+3	11	17x15	255	23.18181818	POS	1	0	1	4.73	0	0	0	0	0	0	0	0	0	0	0	0
740	md-4 24-9-2019 4v4+3 17x15_1.csv	0	0	1	100.5	0	0	0	0	0	0	0	0	md-4	24/09/2019	4v4+3	11	17x15	255	23.18181818	POS	1	0	0	4.73	0	0	0.21141649	21.24735729	0	0	0	0	0	0	0	0
741	md-4 24-9-2019 4v4+3 17x15_1.csv	0	0	0	0	0	0	0	0	0	0	0	0	md-4	24/09/2019	4v4+3	11	17x15	255	23.18181818	POS	1	0	0	4.73	0	0	0	0	0	0	0	0	0	0	0	0
742	md-4 24-9-2019 4v4+3 17x15_1.csv	0	0	0	0	0	0	0	0	0	0	0	0	md-4	24/09/2019	4v4+3	11	17x15	255	23.18181818	POS	1	0	0	4.73	0	0	0	0	0	0	0	0	0	0	0	0
743	md-4 24-9-2019 4v4+3 17x15_1.csv	0	0	0	0	0	0	0	0	0	0	0	0	md-4	24/09/2019	4v4+3	11	17x15	255	23.18181818	POS	1	0	0	4.73	0	0	0	0	0	0	0	0	0	0	0	0
744	md-4 24-9-2019 4v4+3 17x15_2.csv	0	0	1	173.3	0	0	0	0	0	0	0	0	md-4	24/09/2019	4v4+3	11	17x15	255	23.18181818	POS	2	0	0	5	0	0	0.2	34.66	0	0	0	0	0	0	0	0
745	md-4 24-9-2019 4v4+3 17x15_2.csv	0	0	0	0	0	0	0	0	0	0	0	0	md-4	24/09/2019	4v4+3	11	17x15	255	23.18181818	POS	2	1	0	5	0	0	0	0	0	0	0	0	0	0	0	0
746	md-4 24-9-2019 4v4+3 17x15_2.csv	0	0	0	0	0	0	0	0	0	0	0	0	md-4	24/09/2019	4v4+3	11	17x15	255	23.18181818	POS	2	0	0	5	0	0	0	0	0	0	0	0	0	0	0	0
747	md-4 24-9-2019 4v4+3 17x15_2.csv	0	0	2	269.6	0	0	0	0	0	0	0	0	md-4	24/09/2019	4v4+3	11	17x15	255	23.18181818	POS	2	0	0	5	0	0	0.4	53.92	0	0	0	0	0	0	0	0
748	md-4 24-9-2019 4v4+3 17x15_2.csv	0	0	0	0	0	0	0	0	0	0	0	0	md-4	24/09/2019	4v4+3	11	17x15	255	23.18181818	POS	2	1	0	5	0	0	0	0	0	0	0	0	0	0	0	0
749	md-4 24-9-2019 4v4+3 17x15_2.csv	0	0	0	0	0	0	0	0	0	0	0	0	md-4	24/09/2019	4v4+3	11	17x15	255	23.18181818	POS	2	0	1	5	0	0	0	0	0	0	0	0	0	0	0	0
750	md-4 24-9-2019 4v4+3 17x15_2.csv	0	0	2	262.4	0	0	0	0	0	0	0	0	md-4	24/09/2019	4v4+3	11	17x15	255	23.18181818	POS	2	0	0	5	0	0	0.4	52.48	0	0	0	0	0	0	0	0
751	md-4 24-9-2019 4v4+3 17x15_2.csv	0	0			0	0	0	0	0	0	0	0	md-4	24/09/2019	4v4+3	11	17x15	255	23.18181818	POS	2	0	0	5	0	0	0	0	0	0	0	0	0	0	0	0
752	md-4 24-9-2019 4v4+3 17x15_2.csv	0	0	2	298	0	0	0	0	0	0	0	0	md-4	24/09/2019	4v4+3	11	17x15	255	23.18181818	POS	2	0	0	5	0	0	0.4	59.6	0	0	0	0	0	0	0	0
753	md-4 24-9-2019 4v4+3 17x15_2.csv	0	0	1	236.8	0	0	0	0	0	0	0	0	md-4	24/09/2019	4v4+3	11	17x15	255	23.18181818	POS	2	0	0	5	0	0	0.2	47.36	0	0	0	0	0	0	0	0
754	md-4 24-9-2019 4v4+3 17x15_2.csv	0	0	1	119.2	0	0	0	0	0	0	0	0	md-4	24/09/2019	4v4+3	11	17x15	255	23.18181818	POS	2	0	0	5	0	0	0.2	23.84	0	0	0	0	0	0	0	0
755	md-4 24-9-2019 4v4+3 17x15_2.csv	0	0	0	0	0	0	0	0	0	0	0	0	md-4	24/09/2019	4v4+3	11	17x15	255	23.18181818	POS	2	0	0	5	0	0	0	0	0	0	0	0	0	0	0	0
756	md-4 24-9-2019 4v4+3 17x15_2.csv	0	0	1	143	0	0	0	0	0	0	0	0	md-4	24/09/2019	4v4+3	11	17x15	255	23.18181818	POS	2	0	0	5	0	0	0.2	28.6	0	0	0	0	0	0	0	0
757	md-4 24-9-2019 4v4+3 17x15_2.csv	0	0	0	0	0	0	0	0	0	0	0	0	md-4	24/09/2019	4v4+3	11	17x15	255	23.18181818	POS	2	0	1	5	0	0	0	0	0	0	0	0	0	0	0	0
593	md-3 24-10-2019 10V10 70X55 (PG)_1.csv	0	0	0	0	0	0	0	0	0	0	0	0	md-3	24/10/2019	10V10	22	70x55	3850	175	PG	1	0	0	11.3	0	0	0	0	0	0	0	0	0	0	0	0
594	md-3 24-10-2019 10V10 70X55 (PG)_1.csv	0	0	0	0	0	0	0	0	0	0	0	0	md-3	24/10/2019	10V10	22	70x55	3850	175	PG	1	0	0	11.3	0	0	0	0	0	0	0	0	0	0	0	0
595	md-3 24-10-2019 10V10 70X55 (PG)_1.csv	0	0	0	0	0	0	0	0	0	0	0	0	md-3	24/10/2019	10V10	22	70x55	3850	175	PG	1	0	0	11.3	0	0	0	0	0	0	0	0	0	0	0	0
596	md-3 24-10-2019 10V10 70X55 (PG)_1.csv	0	0	1	83.2	0	0	0	0	0	0	0	0	md-3	24/10/2019	10V10	22	70x55	3850	175	PG	1	0	0	11.3	0	0	0.088495575	7.362831858	0	0	0	0	0	0	0	0
597	md-3 24-10-2019 10V10 70X55 (PG)_1.csv	0	0	0	0	0	0	0	0	0	0	0	0	md-3	24/10/2019	10V10	22	70x55	3850	175	PG	1	0	0	11.3	0	0	0	0	0	0	0	0	0	0	0	0
598	md-3 24-10-2019 10V10 70X55 (PG)_1.csv	0	0	3	233.3	0	0	0	0	0	0	0	0	md-3	24/10/2019	10V10	22	70x55	3850	175	PG	1	0	0	11.3	0	0	0.265486726	20.6460177	0	0	0	0	0	0	0	0
599	md-3 24-10-2019 10V10 70X55 (PG)_1.csv	1	62.7	4	277.8	0	0	0	0	1	60	0	0	md-3	24/10/2019	10V10	22	70x55	3850	175	PG	1	0	0	11.3	0.088495575	5.548672566	0.353982301	24.5840708	0	0	0	0	0.088495575	5.309734513	0	0
600	md-3 24-10-2019 10V10 70X55 (PG)_1.csv	2	162	3	307.5	0	0	0	0	1	61.6	0	0	md-3	24/10/2019	10V10	22	70x55	3850	175	PG	1	0	0	11.3	0.17699115	14.33628319	0.265486726	27.21238938	0	0	0	0	0.088495575	5.451327434	0	0
601	md-3 24-10-2019 10V10 70X55 (PG)_1.csv	0	0	0	0	0	0	0	0	0	0	0	0	md-3	24/10/2019	10V10	22	70x55	3850	175	PG	1	0	0	11.3	0	0	0	0	0	0	0	0	0	0	0	0
602	md-3 24-10-2019 10V10 70X55 (PG)_1.csv	1	92.5	1	83.7	0	0	0	0	0	0	0	0	md-3	24/10/2019	10V10	22	70x55	3850	175	PG	1	0	0	11.3	0.088495575	8.185840708	0.088495575	7.407079646	0	0	0	0	0	0	0	0
603	md-3 24-10-2019 10V10 70X55 (PG)_1.csv	0	0	2	199.5	0	0	0	0	1	71.4	0	0	md-3	24/10/2019	10V10	22	70x55	3850	175	PG	1	0	0	11.3	0	0	0.17699115	17.65486726	0	0	0	0	0.088495575	6.318584071	0	0
604	md-3 24-10-2019 10V10 70X55 (PG)_1.csv	1	109.9	0	0	0	0	0	0	1	108.1	0	0	md-3	24/10/2019	10V10	22	70x55	3850	175	PG	1	0	0	11.3	0.088495575	9.725663717	0	0	0	0	0	0	0.088495575	9.566371681	0	0
605	md-3 24-10-2019 10V10 70X55 (PG)_1.csv	1	103.5	3	295.3	0	0	0	0	1	102.4	0	0	md-3	24/10/2019	10V10	22	70x55	3850	175	PG	1	0	0	11.3	0.088495575	9.159292035	0.265486726	26.13274336	0	0	0	0	0.088495575	9.061946903	0	0
606	md-3 24-10-2019 10V10 70X55 (PG)_1.csv	0	0	3	242.3	0	0	0	0	0	0	0	0	md-3	24/10/2019	10V10	22	70x55	3850	175	PG	1	0	0	11.3	0	0	0.265486726	21.44247788	0	0	0	0	0	0	0	0
607	md-3 24-10-2019 10V10 70X55 (PG)_2.csv	0	0	0	0	0	0	0	0	0	0	0	0	md-3	24/10/2019	10V10	22	70x55	3850	175	PG	2	0	0	11.05	0	0	0	0	0	0	0	0	0	0	0	0
608	md-3 24-10-2019 10V10 70X55 (PG)_2.csv	0	0	0	0	0	0	0	0	0	0	0	0	md-3	24/10/2019	10V10	22	70x55	3850	175	PG	2	0	0	11.05	0	0	0	0	0	0	0	0	0	0	0	0
609	md-3 24-10-2019 10V10 70X55 (PG)_2.csv	0	0	0	0	0	0	0	0	0	0	0	0	md-3	24/10/2019	10V10	22	70x55	3850	175	PG	2	0	0	11.05	0	0	0	0	0	0	0	0	0	0	0	0
610	md-3 24-10-2019 10V10 70X55 (PG)_2.csv	0	0	1	66.3	0	0	0	0	0	0	0	0	md-3	24/10/2019	10V10	22	70x55	3850	175	PG	2	0	0	11.05	0	0	0.090497738	6	0	0	0	0	0	0	0	0
611	md-3 24-10-2019 10V10 70X55 (PG)_2.csv	0	0	0	0	0	0	0	0	0	0	0	0	md-3	24/10/2019	10V10	22	70x55	3850	175	PG	2	0	0	11.05	0	0	0	0	0	0	0	0	0	0	0	0
612	md-3 24-10-2019 10V10 70X55 (PG)_2.csv	0	0	0	0	0	0	0	0	0	0	0	0	md-3	24/10/2019	10V10	22	70x55	3850	175	PG	2	0	0	11.05	0	0	0	0	0	0	0	0	0	0	0	0
613	md-3 24-10-2019 10V10 70X55 (PG)_2.csv	0	0	0	0	0	0	0	0	0	0	0	0	md-3	24/10/2019	10V10	22	70x55	3850	175	PG	2	0	0	11.05	0	0	0	0	0	0	0	0	0	0	0	0
614	md-3 24-10-2019 10V10 70X55 (PG)_2.csv	0	0	0	0	0	0	0	0	0	0	0	0	md-3	24/10/2019	10V10	22	70x55	3850	175	PG	2	0	0	11.05	0	0	0	0	0	0	0	0	0	0	0	0
615	md-3 24-10-2019 10V10 70X55 (PG)_2.csv	0	0	3	307.3	0	0	0	0	0	0	0	0	md-3	24/10/2019	10V10	22	70x55	3850	175	PG	2	0	0	11.05	0	0	0.271493213	27.80995475	0	0	0	0	0	0	0	0
616	md-3 24-10-2019 10V10 70X55 (PG)_2.csv	0	0	1	79.3	0	0	0	0	0	0	0	0	md-3	24/10/2019	10V10	22	70x55	3850	175	PG	2	0	0	11.05	0	0	0.090497738	7.176470588	0	0	0	0	0	0	0	0
617	md-3 24-10-2019 10V10 70X55 (PG)_2.csv	0	0	1	69.2	0	0	0	0	0	0	0	0	md-3	24/10/2019	10V10	22	70x55	3850	175	PG	2	0	0	11.05	0	0	0.090497738	6.262443439	0	0	0	0	0	0	0	0
618	md-3 24-10-2019 10V10 70X55 (PG)_2.csv	0	0	0	0	0	0	0	0	0	0	0	0	md-3	24/10/2019	10V10	22	70x55	3850	175	PG	2	0	0	11.05	0	0	0	0	0	0	0	0	0	0	0	0
619	md-3 24-10-2019 10V10 70X55 (PG)_2.csv	1	84.1	2	161.8	0	0	0	0	1	65.6	0	0	md-3	24/10/2019	10V10	22	70x55	3850	175	PG	2	0	0	11.05	0.090497738	7.610859729	0.180995475	14.64253394	0	0	0	0	0.090497738	5.936651584	0	0
620	md-3 24-10-2019 10V10 70X55 (PG)_2.csv	0	0	1	64.7	0	0	0	0	0	0	0	0	md-3	24/10/2019	10V10	22	70x55	3850	175	PG	2	0	0	11.05	0	0	0.090497738	5.85520362	0	0	0	0	0	0	0	0
621	md-4 1-10-2019 10V10 45X45 (PG)_1.csv	0	0	2	196.9	0	0	0	0	0	0	0	0	md-4	01/10/2019	10V10	22	45x45	2025	92.04545455	PG	1	0	0	9.02	0	0	0.22172949	21.82926829	0	0	0	0	0	0	0	0
622	md-4 1-10-2019 10V10 45X45 (PG)_1.csv	0	0	2	166	0	0	0	0	0	0	0	0	md-4	01/10/2019	10V10	22	45x45	2025	92.04545455	PG	1	0	0	9.02	0	0	0.22172949	18.40354767	0	0	0	0	0	0	0	0
623	md-4 1-10-2019 10V10 45X45 (PG)_1.csv	0	0	1	67.1	0	0	0	0	0	0	0	0	md-4	01/10/2019	10V10	22	45x45	2025	92.04545455	PG	1	0	0	9.02	0	0	0.110864745	7.43902439	0	0	0	0	0	0	0	0
624	md-4 1-10-2019 10V10 45X45 (PG)_1.csv	0	0	2	151.8	0	0	0	0	0	0	0	0	md-4	01/10/2019	10V10	22	45x45	2025	92.04545455	PG	1	0	0	9.02	0	0	0.22172949	16.82926829	0	0	0	0	0	0	0	0
625	md-4 1-10-2019 10V10 45X45 (PG)_1.csv	0	0	1	83.6	0	0	0	0	0	0	0	0	md-4	01/10/2019	10V10	22	45x45	2025	92.04545455	PG	1	0	0	9.02	0	0	0.110864745	9.268292683	0	0	0	0	0	0	0	0
626	md-4 1-10-2019 10V10 45X45 (PG)_1.csv	0	0	4	465.8	0	0	0	0	0	0	0	0	md-4	01/10/2019	10V10	22	45x45	2025	92.04545455	PG	1	0	0	9.02	0	0	0.44345898	51.64079823	0	0	0	0	0	0	0	0
627	md-4 1-10-2019 10V10 45X45 (PG)_1.csv	0	0	0	0	0	0	0	0	0	0	0	0	md-4	01/10/2019	10V10	22	45x45	2025	92.04545455	PG	1	0	0	9.02	0	0	0	0	0	0	0	0	0	0	0	0
628	md-4 1-10-2019 10V10 45X45 (PG)_1.csv	0	0	0	0	0	0	0	0	0	0	0	0	md-4	01/10/2019	10V10	22	45x45	2025	92.04545455	PG	1	0	0	9.02	0	0	0	0	0	0	0	0	0	0	0	0
629	md-4 1-10-2019 10V10 45X45 (PG)_1.csv	0	0	0	0	0	0	0	0	0	0	0	0	md-4	01/10/2019	10V10	22	45x45	2025	92.04545455	PG	1	0	0	9.02	0	0	0	0	0	0	0	0	0	0	0	0
630	md-4 1-10-2019 10V10 45X45 (PG)_1.csv	0	0	0	0	0	0	0	0	0	0	0	0	md-4	01/10/2019	10V10	22	45x45	2025	92.04545455	PG	1	0	0	9.02	0	0	0	0	0	0	0	0	0	0	0	0
631	md-4 1-10-2019 10V10 45X45 (PG)_1.csv	0	0	1	118.8	0	0	0	0	0	0	0	0	md-4	01/10/2019	10V10	22	45x45	2025	92.04545455	PG	1	0	0	9.02	0	0	0.110864745	13.17073171	0	0	0	0	0	0	0	0
632	md-4 1-10-2019 10V10 45X45 (PG)_1.csv	0	0	2	157	0	0	0	0	0	0	0	0	md-4	01/10/2019	10V10	22	45x45	2025	92.04545455	PG	1	0	0	9.02	0	0	0.22172949	17.40576497	0	0	0	0	0	0	0	0
633	md-4 1-10-2019 10V10 45X45 (PG)_2.csv	0	0	0	0	0	0	0	0	0	0	0	0	md-4	01/10/2019	10V10	22	45x45	2025	92.04545455	PG	2	0	0	10.52	0	0	0	0	0	0	0	0	0	0	0	0
634	md-4 1-10-2019 10V10 45X45 (PG)_2.csv	0	0	0	0	0	0	0	0	0	0	0	0	md-4	01/10/2019	10V10	22	45x45	2025	92.04545455	PG	2	0	0	10.52	0	0	0	0	0	0	0	0	0	0	0	0
635	md-4 1-10-2019 10V10 45X45 (PG)_2.csv	0	0	3	297.7	0	0	0	0	0	0	0	0	md-4	01/10/2019	10V10	22	45x45	2025	92.04545455	PG	2	0	0	10.52	0	0	0.285171103	28.29847909	0	0	0	0	0	0	0	0
636	md-4 1-10-2019 10V10 45X45 (PG)_2.csv	0	0	0	0	0	0	0	0	0	0	0	0	md-4	01/10/2019	10V10	22	45x45	2025	92.04545455	PG	2	0	0	10.52	0	0	0	0	0	0	0	0	0	0	0	0
637	md-4 1-10-2019 10V10 45X45 (PG)_2.csv	0	0	0	0	0	0	0	0	0	0	0	0	md-4	01/10/2019	10V10	22	45x45	2025	92.04545455	PG	2	0	0	10.52	0	0	0	0	0	0	0	0	0	0	0	0
638	md-4 1-10-2019 10V10 45X45 (PG)_2.csv	0	0	3	380.2	0	0	0	0	0	0	0	0	md-4	01/10/2019	10V10	22	45x45	2025	92.04545455	PG	2	0	0	10.52	0	0	0.285171103	36.14068441	0	0	0	0	0	0	0	0
639	md-4 1-10-2019 10V10 45X45 (PG)_2.csv	0	0	2	232.1	0	0	0	0	0	0	0	0	md-4	01/10/2019	10V10	22	45x45	2025	92.04545455	PG	2	0	0	10.52	0	0	0.190114068	22.06273764	0	0	0	0	0	0	0	0
640	md-4 1-10-2019 10V10 45X45 (PG)_2.csv	0	0	0	0	0	0	0	0	0	0	0	0	md-4	01/10/2019	10V10	22	45x45	2025	92.04545455	PG	2	0	0	10.52	0	0	0	0	0	0	0	0	0	0	0	0
641	md-4 1-10-2019 10V10 45X45 (PG)_2.csv	0	0	0	0	0	0	0	0	0	0	0	0	md-4	01/10/2019	10V10	22	45x45	2025	92.04545455	PG	2	0	0	10.52	0	0	0	0	0	0	0	0	0	0	0	0
642	md-4 1-10-2019 10V10 45X45 (PG)_2.csv	0	0	0	0	0	0	0	0	0	0	0	0	md-4	01/10/2019	10V10	22	45x45	2025	92.04545455	PG	2	0	0	10.52	0	0	0	0	0	0	0	0	0	0	0	0
643	md-4 1-10-2019 10V10 45X45 (PG)_2.csv	0	0	1	61.2	0	0	0	0	0	0	0	0	md-4	01/10/2019	10V10	22	45x45	2025	92.04545455	PG	2	0	0	10.52	0	0	0.095057034	5.817490494	0	0	0	0	0	0	0	0
644	md-4 1-10-2019 10V10 45X45 (PG)_2.csv	0	0	1	104	0	0	0	0	0	0	0	0	md-4	01/10/2019	10V10	22	45x45	2025	92.04545455	PG	2	0	0	10.52	0	0	0.095057034	9.885931559	0	0	0	0	0	0	0	0
565	md-3 2-10-2019 4v4+3 15x17_1.csv	0	0	0	0	0	0	0	0	0	0	0	0	md-3	02/10/2019	4v4+3	11	15x17	255	23.18181818	POS	1	0	1	5.33	0	0	0	0	0	0	0	0	0	0	0	0
566	md-3 2-10-2019 4v4+3 15x17_1.csv	0	0	0	0	0	0	0	0	0	0	0	0	md-3	02/10/2019	4v4+3	11	15x17	255	23.18181818	POS	1	1	0	5.33	0	0	0	0	0	0	0	0	0	0	0	0
567	md-3 2-10-2019 4v4+3 15x17_1.csv	0	0	1	86.4	0	0	0	0	0	0	0	0	md-3	02/10/2019	4v4+3	11	15x17	255	23.18181818	POS	1	0	0	5.33	0	0	0.187617261	16.21013133	0	0	0	0	0	0	0	0
568	md-3 2-10-2019 4v4+3 15x17_1.csv	0	0	1	137.5	0	0	0	0	0	0	0	0	md-3	02/10/2019	4v4+3	11	15x17	255	23.18181818	POS	1	0	0	5.33	0	0	0.187617261	25.79737336	0	0	0	0	0	0	0	0
569	md-3 2-10-2019 4v4+3 15x17_1.csv	0	0	0	0	0	0	0	0	0	0	0	0	md-3	02/10/2019	4v4+3	11	15x17	255	23.18181818	POS	1	0	1	5.33	0	0	0	0	0	0	0	0	0	0	0	0
570	md-3 2-10-2019 4v4+3 15x17_1.csv	0	0	0	0	0	0	0	0	0	0	0	0	md-3	02/10/2019	4v4+3	11	15x17	255	23.18181818	POS	1	0	0	5.33	0	0	0	0	0	0	0	0	0	0	0	0
571	md-3 2-10-2019 4v4+3 15x17_1.csv	0	0	2	236.1	0	0	0	0	0	0	0	0	md-3	02/10/2019	4v4+3	11	15x17	255	23.18181818	POS	1	0	0	5.33	0	0	0.375234522	44.29643527	0	0	0	0	0	0	0	0
572	md-3 2-10-2019 4v4+3 15x17_1.csv	0	0	2	285.9	0	0	0	0	0	0	0	0	md-3	02/10/2019	4v4+3	11	15x17	255	23.18181818	POS	1	0	0	5.33	0	0	0.375234522	53.63977486	0	0	0	0	0	0	0	0
573	md-3 2-10-2019 4v4+3 15x17_1.csv	0	0	1	207.2	0	0	0	0	0	0	0	0	md-3	02/10/2019	4v4+3	11	15x17	255	23.18181818	POS	1	0	0	5.33	0	0	0.187617261	38.87429644	0	0	0	0	0	0	0	0
574	md-3 2-10-2019 4v4+3 15x17_1.csv	0	0	1	114.6	0	0	0	0	0	0	0	0	md-3	02/10/2019	4v4+3	11	15x17	255	23.18181818	POS	1	0	1	5.33	0	0	0.187617261	21.50093809	0	0	0	0	0	0	0	0
575	md-3 2-10-2019 4v4+3 15x17_1.csv	0	0	0	0	0	0	0	0	0	0	0	0	md-3	02/10/2019	4v4+3	11	15x17	255	23.18181818	POS	1	0	0	5.33	0	0	0	0	0	0	0	0	0	0	0	0
576	md-3 2-10-2019 4v4+3 15x17_1.csv	0	0	0	0	0	0	0	0	0	0	0	0	md-3	02/10/2019	4v4+3	11	15x17	255	23.18181818	POS	1	0	0	5.33	0	0	0	0	0	0	0	0	0	0	0	0
577	md-3 2-10-2019 4v4+3 15x17_1.csv	0	0	0	0	0	0	0	0	0	0	0	0	md-3	02/10/2019	4v4+3	11	15x17	255	23.18181818	POS	1	0	1	5.33	0	0	0	0	0	0	0	0	0	0	0	0
578	md-3 2-10-2019 4v4+3 15x17_1.csv	0	0	1	109	0	0	0	0	0	0	0	0	md-3	02/10/2019	4v4+3	11	15x17	255	23.18181818	POS	1	0	0	5.33	0	0	0.187617261	20.45028143	0	0	0	0	0	0	0	0
579	md-3 2-10-2019 4v4+3 15x17_2.csv	0	0	0	0	0	0	0	0	0	0	0	0	md-3	02/10/2019	4v4+3	11	15x17	255	23.18181818	POS	2	0	0	5.13	0	0	0	0	0	0	0	0	0	0	0	0
580	md-3 2-10-2019 4v4+3 15x17_2.csv	0	0	1	81.1	0	0	0	0	0	0	0	0	md-3	02/10/2019	4v4+3	11	15x17	255	23.18181818	POS	2	1	0	5.13	0	0	0.194931774	15.80896686	0	0	0	0	0	0	0	0
581	md-3 2-10-2019 4v4+3 15x17_2.csv	0	0	0	0	0	0	0	0	0	0	0	0	md-3	02/10/2019	4v4+3	11	15x17	255	23.18181818	POS	2	0	0	5.13	0	0	0	0	0	0	0	0	0	0	0	0
582	md-3 2-10-2019 4v4+3 15x17_2.csv	0	0	2	209.5	0	0	0	0	0	0	0	0	md-3	02/10/2019	4v4+3	11	15x17	255	23.18181818	POS	2	0	1	5.13	0	0	0.389863548	40.83820663	0	0	0	0	0	0	0	0
583	md-3 2-10-2019 4v4+3 15x17_2.csv	0	0	1	92.8	0	0	0	0	0	0	0	0	md-3	02/10/2019	4v4+3	11	15x17	255	23.18181818	POS	2	0	0	5.13	0	0	0.194931774	18.08966862	0	0	0	0	0	0	0	0
584	md-3 2-10-2019 4v4+3 15x17_2.csv	0	0	0	0	0	0	0	0	0	0	0	0	md-3	02/10/2019	4v4+3	11	15x17	255	23.18181818	POS	2	0	1	5.13	0	0	0	0	0	0	0	0	0	0	0	0
585	md-3 2-10-2019 4v4+3 15x17_2.csv	0	0	2	181.3	0	0	0	0	0	0	0	0	md-3	02/10/2019	4v4+3	11	15x17	255	23.18181818	POS	2	0	0	5.13	0	0	0.389863548	35.3411306	0	0	0	0	0	0	0	0
586	md-3 2-10-2019 4v4+3 15x17_2.csv	0	0	3	288.7	0	0	0	0	0	0	0	0	md-3	02/10/2019	4v4+3	11	15x17	255	23.18181818	POS	2	0	0	5.13	0	0	0.584795322	56.27680312	0	0	0	0	0	0	0	0
587	md-3 2-10-2019 4v4+3 15x17_2.csv	0	0	1	166.6	0	0	0	0	0	0	0	0	md-3	02/10/2019	4v4+3	11	15x17	255	23.18181818	POS	2	0	0	5.13	0	0	0.194931774	32.47563353	0	0	0	0	0	0	0	0
588	md-3 2-10-2019 4v4+3 15x17_2.csv	0	0	2	225.3	0	0	0	0	0	0	0	0	md-3	02/10/2019	4v4+3	11	15x17	255	23.18181818	POS	2	0	0	5.13	0	0	0.389863548	43.91812865	0	0	0	0	0	0	0	0
589	md-3 2-10-2019 4v4+3 15x17_2.csv	0	0	0	0	0	0	0	0	0	0	0	0	md-3	02/10/2019	4v4+3	11	15x17	255	23.18181818	POS	2	0	0	5.13	0	0	0	0	0	0	0	0	0	0	0	0
590	md-3 2-10-2019 4v4+3 15x17_2.csv	0	0	1	75.8	0	0	0	0	0	0	0	0	md-3	02/10/2019	4v4+3	11	15x17	255	23.18181818	POS	2	0	0	5.13	0	0	0.194931774	14.77582846	0	0	0	0	0	0	0	0
591	md-3 2-10-2019 4v4+3 15x17_2.csv	0	0	1	66.1	0	0	0	0	0	0	0	0	md-3	02/10/2019	4v4+3	11	15x17	255	23.18181818	POS	2	0	0	5.13	0	0	0.194931774	12.88499025	0	0	0	0	0	0	0	0
672	md-4 23-10-2019 10V10 40X40 (PG)_1.csv	0	0	0	0	0	0	0	0	0	0	0	0	md-4	23/10/2019	10V10	22	40x40	1600	72.72727273	PG	1	0	0	10.35	0	0	0	0	0	0	0	0	0	0	0	0
673	md-4 23-10-2019 10V10 40X40 (PG)_1.csv	0	0	0	0	0	0	0	0	0	0	0	0	md-4	23/10/2019	10V10	22	40x40	1600	72.72727273	PG	1	0	0	10.35	0	0	0	0	0	0	0	0	0	0	0	0
674	md-4 23-10-2019 10V10 40X40 (PG)_1.csv	0	0	0	0	0	0	0	0	0	0	0	0	md-4	23/10/2019	10V10	22	40x40	1600	72.72727273	PG	1	0	0	10.35	0	0	0	0	0	0	0	0	0	0	0	0
675	md-4 23-10-2019 10V10 40X40 (PG)_1.csv	0	0	2	160.9	0	0	0	0	0	0	0	0	md-4	23/10/2019	10V10	22	40x40	1600	72.72727273	PG	1	0	0	10.35	0	0	0.193236715	15.54589372	0	0	0	0	0	0	0	0
676	md-4 23-10-2019 10V10 40X40 (PG)_1.csv	0	0	2	169.2	0	0	0	0	0	0	0	0	md-4	23/10/2019	10V10	22	40x40	1600	72.72727273	PG	1	0	0	10.35	0	0	0.193236715	16.34782609	0	0	0	0	0	0	0	0
677	md-4 23-10-2019 10V10 40X40 (PG)_1.csv	0	0	3	294	0	0	0	0	0	0	0	0	md-4	23/10/2019	10V10	22	40x40	1600	72.72727273	PG	1	0	0	10.35	0	0	0.289855072	28.4057971	0	0	0	0	0	0	0	0
678	md-4 23-10-2019 10V10 40X40 (PG)_1.csv	0	0	0	0	0	0	0	0	0	0	0	0	md-4	23/10/2019	10V10	22	40x40	1600	72.72727273	PG	1	0	0	10.35	0	0	0	0	0	0	0	0	0	0	0	0
679	md-4 23-10-2019 10V10 40X40 (PG)_1.csv	0	0	1	80.1	0	0	0	0	0	0	0	0	md-4	23/10/2019	10V10	22	40x40	1600	72.72727273	PG	1	0	0	10.35	0	0	0.096618357	7.739130435	0	0	0	0	0	0	0	0
680	md-4 23-10-2019 10V10 40X40 (PG)_1.csv	0	0	2	454	0	0	0	0	0	0	0	0	md-4	23/10/2019	10V10	22	40x40	1600	72.72727273	PG	1	0	0	10.35	0	0	0.193236715	43.8647343	0	0	0	0	0	0	0	0
681	md-4 23-10-2019 10V10 40X40 (PG)_1.csv	0	0	0	0	0	0	0	0	0	0	0	0	md-4	23/10/2019	10V10	22	40x40	1600	72.72727273	PG	1	0	0	10.35	0	0	0	0	0	0	0	0	0	0	0	0
682	md-4 23-10-2019 10V10 40X40 (PG)_1.csv	0	0	0	0	0	0	0	0	0	0	0	0	md-4	23/10/2019	10V10	22	40x40	1600	72.72727273	PG	1	0	0	10.35	0	0	0	0	0	0	0	0	0	0	0	0
683	md-4 23-10-2019 10V10 40X40 (PG)_1.csv	0	0	0	0	0	0	0	0	0	0	0	0	md-4	23/10/2019	10V10	22	40x40	1600	72.72727273	PG	1	0	0	10.35	0	0	0	0	0	0	0	0	0	0	0	0
684	md-4 23-10-2019 10V10 40X40 (PG)_1.csv	0	0	1	77.5	0	0	0	0	0	0	0	0	md-4	23/10/2019	10V10	22	40x40	1600	72.72727273	PG	1	0	0	10.35	0	0	0.096618357	7.487922705	0	0	0	0	0	0	0	0
685	md-4 23-10-2019 10V10 40X40 (PG)_1.csv	0	0	0	0	0	0	0	0	0	0	0	0	md-4	23/10/2019	10V10	22	40x40	1600	72.72727273	PG	1	0	0	10.35	0	0	0	0	0	0	0	0	0	0	0	0
686	md-4 23-10-2019 10V10 40X40 (PG)_1.csv	0	0	0	0	0	0	0	0	0	0	0	0	md-4	23/10/2019	10V10	22	40x40	1600	72.72727273	PG	1	0	0	10.35	0	0	0	0	0	0	0	0	0	0	0	0
687	md-4 23-10-2019 10V10 40X40 (PG)_2.csv	0	0	0	0	0	0	0	0	0	0	0	0	md-4	23/10/2019	10V10	22	40x40	1600	72.72727273	PG	2	0	0	10.77	0	0	0	0	0	0	0	0	0	0	0	0
688	md-4 23-10-2019 10V10 40X40 (PG)_2.csv	0	0	0	0	0	0	0	0	0	0	0	0	md-4	23/10/2019	10V10	22	40x40	1600	72.72727273	PG	2	0	0	10.77	0	0	0	0	0	0	0	0	0	0	0	0
689	md-4 23-10-2019 10V10 40X40 (PG)_2.csv	0	0	1	105	0	0	0	0	0	0	0	0	md-4	23/10/2019	10V10	22	40x40	1600	72.72727273	PG	2	0	0	10.77	0	0	0.092850511	9.749303621	0	0	0	0	0	0	0	0
690	md-4 23-10-2019 10V10 40X40 (PG)_2.csv	0	0	1	63.7	0	0	0	0	0	0	0	0	md-4	23/10/2019	10V10	22	40x40	1600	72.72727273	PG	2	0	0	10.77	0	0	0.092850511	5.91457753	0	0	0	0	0	0	0	0
691	md-4 23-10-2019 10V10 40X40 (PG)_2.csv	0	0	1	67.5	0	0	0	0	0	0	0	0	md-4	23/10/2019	10V10	22	40x40	1600	72.72727273	PG	2	0	0	10.77	0	0	0.092850511	6.267409471	0	0	0	0	0	0	0	0
692	md-4 23-10-2019 10V10 40X40 (PG)_2.csv	0	0	0	0	0	0	0	0	0	0	0	0	md-4	23/10/2019	10V10	22	40x40	1600	72.72727273	PG	2	0	0	10.77	0	0	0	0	0	0	0	0	0	0	0	0
693	md-4 23-10-2019 10V10 40X40 (PG)_2.csv	0	0	0	0	0	0	0	0	0	0	0	0	md-4	23/10/2019	10V10	22	40x40	1600	72.72727273	PG	2	0	0	10.77	0	0	0	0	0	0	0	0	0	0	0	0
694	md-4 23-10-2019 10V10 40X40 (PG)_2.csv	0	0	2	170.9	0	0	0	0	0	0	0	0	md-4	23/10/2019	10V10	22	40x40	1600	72.72727273	PG	2	0	0	10.77	0	0	0.185701021	15.86815227	0	0	0	0	0	0	0	0
695	md-4 23-10-2019 10V10 40X40 (PG)_2.csv	0	0	2	311.7	0	0	0	0	0	0	0	0	md-4	23/10/2019	10V10	22	40x40	1600	72.72727273	PG	2	0	0	10.77	0	0	0.185701021	28.94150418	0	0	0	0	0	0	0	0
696	md-4 23-10-2019 10V10 40X40 (PG)_2.csv	0	0	0	0	0	0	0	0	0	0	0	0	md-4	23/10/2019	10V10	22	40x40	1600	72.72727273	PG	2	0	0	10.77	0	0	0	0	0	0	0	0	0	0	0	0
697	md-4 23-10-2019 10V10 40X40 (PG)_2.csv	0	0	0	0	0	0	0	0	0	0	0	0	md-4	23/10/2019	10V10	22	40x40	1600	72.72727273	PG	2	0	0	10.77	0	0	0	0	0	0	0	0	0	0	0	0
698	md-4 23-10-2019 10V10 40X40 (PG)_2.csv	0	0	1	85	0	0	0	0	0	0	0	0	md-4	23/10/2019	10V10	22	40x40	1600	72.72727273	PG	2	0	0	10.77	0	0	0.092850511	7.892293408	0	0	0	0	0	0	0	0
699	md-4 23-10-2019 10V10 40X40 (PG)_2.csv	0	0	0	0	0	0	0	0	0	0	0	0	md-4	23/10/2019	10V10	22	40x40	1600	72.72727273	PG	2	0	0	10.77	0	0	0	0	0	0	0	0	0	0	0	0
700	md-4 23-10-2019 10V10 40X40 (PG)_2.csv	0	0	0	0	0	0	0	0	0	0	0	0	md-4	23/10/2019	10V10	22	40x40	1600	72.72727273	PG	2	0	0	10.77	0	0	0	0	0	0	0	0	0	0	0	0
701	md-4 23-10-2019 10V10 40X40 (PG)_2.csv	0	0	0	0	0	0	0	0	0	0	0	0	md-4	23/10/2019	10V10	22	40x40	1600	72.72727273	PG	2	0	0	10.77	0	0	0	0	0	0	0	0	0	0	0	0
702	md-4 24-9-2019 10V10 45X40 (PG)_1.csv	0	0	0	0	0	0	0	0	0	0	0	0	md-4	24/09/2019	10V10	22	45x40	1800	81.81818182	PG	1	0	0	7.87	0	0	0	0	0	0	0	0	0	0	0	0
703	md-4 24-9-2019 10V10 45X40 (PG)_1.csv	0	0	0	0	0	0	0	0	0	0	0	0	md-4	24/09/2019	10V10	22	45x40	1800	81.81818182	PG	1	0	0	7.87	0	0	0	0	0	0	0	0	0	0	0	0
704	md-4 24-9-2019 10V10 45X40 (PG)_1.csv	0	0	0	0	0	0	0	0	0	0	0	0	md-4	24/09/2019	10V10	22	45x40	1800	81.81818182	PG	1	0	0	7.87	0	0	0	0	0	0	0	0	0	0	0	0
705	md-4 24-9-2019 10V10 45X40 (PG)_1.csv	0	0	1	143.8	0	0	0	0	0	0	0	0	md-4	24/09/2019	10V10	22	45x40	1800	81.81818182	PG	1	0	0	7.87	0	0	0.127064803	18.27191868	0	0	0	0	0	0	0	0
706	md-4 24-9-2019 10V10 45X40 (PG)_1.csv	0	0	0	0	0	0	0	0	0	0	0	0	md-4	24/09/2019	10V10	22	45x40	1800	81.81818182	PG	1	0	0	7.87	0	0	0	0	0	0	0	0	0	0	0	0
707	md-4 24-9-2019 10V10 45X40 (PG)_1.csv	0	0	2	189	0	0	0	0	0	0	0	0	md-4	24/09/2019	10V10	22	45x40	1800	81.81818182	PG	1	0	0	7.87	0	0	0.254129606	24.01524778	0	0	0	0	0	0	0	0
708	md-4 24-9-2019 10V10 45X40 (PG)_1.csv	0	0	1	64.5	0	0	0	0	0	0	0	0	md-4	24/09/2019	10V10	22	45x40	1800	81.81818182	PG	1	0	0	7.87	0	0	0.127064803	8.195679797	0	0	0	0	0	0	0	0
709	md-4 24-9-2019 10V10 45X40 (PG)_1.csv	0	0	2	252.4	0	0	0	0	0	0	0	0	md-4	24/09/2019	10V10	22	45x40	1800	81.81818182	PG	1	0	0	7.87	0	0	0.254129606	32.07115629	0	0	0	0	0	0	0	0
710	md-4 24-9-2019 10V10 45X40 (PG)_1.csv	0	0	2	150.3	0	0	0	0	0	0	0	0	md-4	24/09/2019	10V10	22	45x40	1800	81.81818182	PG	1	0	0	7.87	0	0	0.254129606	19.0978399	0	0	0	0	0	0	0	0
711	md-4 24-9-2019 10V10 45X40 (PG)_1.csv	0	0	0	0	0	0	0	0	0	0	0	0	md-4	24/09/2019	10V10	22	45x40	1800	81.81818182	PG	1	0	0	7.87	0	0	0	0	0	0	0	0	0	0	0	0
712	md-4 24-9-2019 10V10 45X40 (PG)_1.csv	0	0	0	0	0	0	0	0	0	0	0	0	md-4	24/09/2019	10V10	22	45x40	1800	81.81818182	PG	1	0	0	7.87	0	0	0	0	0	0	0	0	0	0	0	0
713	md-4 24-9-2019 10V10 45X40 (PG)_1.csv	0	0	0	0	0	0	0	0	0	0	0	0	md-4	24/09/2019	10V10	22	45x40	1800	81.81818182	PG	1	0	0	7.87	0	0	0	0	0	0	0	0	0	0	0	0
714	md-4 24-9-2019 10V10 45X40 (PG)_1.csv	0	0	3	290.3	0	0	0	0	0	0	0	0	md-4	24/09/2019	10V10	22	45x40	1800	81.81818182	PG	1	0	0	7.87	0	0	0.381194409	36.88691233	0	0	0	0	0	0	0	0
715	md-4 24-9-2019 10V10 45X40 (PG)_1.csv	0	0	0	0	0	0	0	0	0	0	0	0	md-4	24/09/2019	10V10	22	45x40	1800	81.81818182	PG	1	0	0	7.87	0	0	0	0	0	0	0	0	0	0	0	0
716	md-4 24-9-2019 10V10 45X40 (PG)_2.csv	0	0	1	63.9	0	0	0	0	0	0	0	0	md-4	24/09/2019	10V10	22	45x40	1800	81.81818182	PG	2	0	0	11.07	0	0	0.090334237	5.772357724	0	0	0	0	0	0	0	0
717	md-4 24-9-2019 10V10 45X40 (PG)_2.csv	0	0	1	84.6	0	0	0	0	0	0	0	0	md-4	24/09/2019	10V10	22	45x40	1800	81.81818182	PG	2	0	0	11.07	0	0	0.090334237	7.642276423	0	0	0	0	0	0	0	0
718	md-4 24-9-2019 10V10 45X40 (PG)_2.csv	0	0	0	0	0	0	0	0	0	0	0	0	md-4	24/09/2019	10V10	22	45x40	1800	81.81818182	PG	2	0	0	11.07	0	0	0	0	0	0	0	0	0	0	0	0
719	md-4 24-9-2019 10V10 45X40 (PG)_2.csv	0	0	0	0	0	0	0	0	0	0	0	0	md-4	24/09/2019	10V10	22	45x40	1800	81.81818182	PG	2	0	0	11.07	0	0	0	0	0	0	0	0	0	0	0	0
720	md-4 24-9-2019 10V10 45X40 (PG)_2.csv	0	0	0	0	0	0	0	0	0	0	0	0	md-4	24/09/2019	10V10	22	45x40	1800	81.81818182	PG	2	0	0	11.07	0	0	0	0	0	0	0	0	0	0	0	0
721	md-4 24-9-2019 10V10 45X40 (PG)_2.csv	0	0	0	0	0	0	0	0	0	0	0	0	md-4	24/09/2019	10V10	22	45x40	1800	81.81818182	PG	2	0	0	11.07	0	0	0	0	0	0	0	0	0	0	0	0
722	md-4 24-9-2019 10V10 45X40 (PG)_2.csv	0	0	0	0	0	0	0	0	0	0	0	0	md-4	24/09/2019	10V10	22	45x40	1800	81.81818182	PG	2	0	0	11.07	0	0	0	0	0	0	0	0	0	0	0	0
723	md-4 24-9-2019 10V10 45X40 (PG)_2.csv	0	0	0	0	0	0	0	0	0	0	0	0	md-4	24/09/2019	10V10	22	45x40	1800	81.81818182	PG	2	0	0	11.07	0	0	0	0	0	0	0	0	0	0	0	0
724	md-4 24-9-2019 10V10 45X40 (PG)_2.csv	0	0	0	0	0	0	0	0	0	0	0	0	md-4	24/09/2019	10V10	22	45x40	1800	81.81818182	PG	2	0	0	11.07	0	0	0	0	0	0	0	0	0	0	0	0
725	md-4 24-9-2019 10V10 45X40 (PG)_2.csv	0	0	0	0	0	0	0	0	0	0	0	0	md-4	24/09/2019	10V10	22	45x40	1800	81.81818182	PG	2	0	0	11.07	0	0	0	0	0	0	0	0	0	0	0	0
726	md-4 24-9-2019 10V10 45X40 (PG)_2.csv	0	0	0	0	0	0	0	0	0	0	0	0	md-4	24/09/2019	10V10	22	45x40	1800	81.81818182	PG	2	0	0	11.07	0	0	0	0	0	0	0	0	0	0	0	0
727	md-4 24-9-2019 10V10 45X40 (PG)_2.csv	0	0	0	0	0	0	0	0	0	0	0	0	md-4	24/09/2019	10V10	22	45x40	1800	81.81818182	PG	2	0	0	11.07	0	0	0	0	0	0	0	0	0	0	0	0
728	md-4 24-9-2019 10V10 45X40 (PG)_2.csv	0	0	0	0	0	0	0	0	0	0	0	0	md-4	24/09/2019	10V10	22	45x40	1800	81.81818182	PG	2	0	0	11.07	0	0	0	0	0	0	0	0	0	0	0	0
729	md-4 24-9-2019 10V10 45X40 (PG)_2.csv	0	0	0	0	0	0	0	0	0	0	0	0	md-4	24/09/2019	10V10	22	45x40	1800	81.81818182	PG	2	0	0	11.07	0	0	0	0	0	0	0	0	0	0	0	0
592	md-3 2-10-2019 4v4+3 15x17_2.csv	0	0	0	0	0	0	0	0	0	0	0	0	md-3	02/10/2019	4v4+3	11	15x17	255	23.18181818	POS	2	0	0	5.13	0	0	0	0	0	0	0	0	0	0	0	0
645	md-4 16-10-2019 7v7+3 30x30_1.csv	0	0	1	61.2	0	0	0	0	0	0	0	0	md-4	16/10/2019	7v7+3	17	30x30	900	52.94117647	POS	1	0	0	6.23	0	0	0.160513644	9.823434992	0	0	0	0	0	0	0	0
646	md-4 16-10-2019 7v7+3 30x30_1.csv	0	0	1	144.8	0	0	0	0	0	0	0	0	md-4	16/10/2019	7v7+3	17	30x30	900	52.94117647	POS	1	0	0	6.23	0	0	0.160513644	23.2423756	0	0	0	0	0	0	0	0
647	md-4 16-10-2019 7v7+3 30x30_1.csv	0	0	2	342.4	0	0	0	0	0	0	0	0	md-4	16/10/2019	7v7+3	17	30x30	900	52.94117647	POS	1	0	0	6.23	0	0	0.321027287	54.95987159	0	0	0	0	0	0	0	0
648	md-4 16-10-2019 7v7+3 30x30_1.csv	0	0	0	0	0	0	0	0	0	0	0	0	md-4	16/10/2019	7v7+3	17	30x30	900	52.94117647	POS	1	0	1	6.23	0	0	0	0	0	0	0	0	0	0	0	0
649	md-4 16-10-2019 7v7+3 30x30_1.csv	0	0	0	0	0	0	0	0	0	0	0	0	md-4	16/10/2019	7v7+3	17	30x30	900	52.94117647	POS	1	0	0	6.23	0	0	0	0	0	0	0	0	0	0	0	0
650	md-4 16-10-2019 7v7+3 30x30_1.csv	0	0	1	74.4	0	0	0	0	0	0	0	0	md-4	16/10/2019	7v7+3	17	30x30	900	52.94117647	POS	1	0	0	6.23	0	0	0.160513644	11.94221509	0	0	0	0	0	0	0	0
651	md-4 16-10-2019 7v7+3 30x30_1.csv	0	0	2	223.6	0	0	0	0	0	0	0	0	md-4	16/10/2019	7v7+3	17	30x30	900	52.94117647	POS	1	1	0	6.23	0	0	0.321027287	35.89085072	0	0	0	0	0	0	0	0
652	md-4 16-10-2019 7v7+3 30x30_1.csv	0	0	2	360.5	0	0	0	0	0	0	0	0	md-4	16/10/2019	7v7+3	17	30x30	900	52.94117647	POS	1	0	0	6.23	0	0	0.321027287	57.86516854	0	0	0	0	0	0	0	0
653	md-4 16-10-2019 7v7+3 30x30_1.csv	0	0	1	215.6	0	0	0	0	0	0	0	0	md-4	16/10/2019	7v7+3	17	30x30	900	52.94117647	POS	1	0	0	6.23	0	0	0.160513644	34.60674157	0	0	0	0	0	0	0	0
654	md-4 16-10-2019 7v7+3 30x30_1.csv	0	0	1	110.4	0	0	0	0	0	0	0	0	md-4	16/10/2019	7v7+3	17	30x30	900	52.94117647	POS	1	0	0	6.23	0	0	0.160513644	17.72070626	0	0	0	0	0	0	0	0
655	md-4 16-10-2019 7v7+3 30x30_1.csv	0	0	0	0	0	0	0	0	0	0	0	0	md-4	16/10/2019	7v7+3	17	30x30	900	52.94117647	POS	1	0	0	6.23	0	0	0	0	0	0	0	0	0	0	0	0
656	md-4 16-10-2019 7v7+3 30x30_1.csv	0	0	0	0	0	0	0	0	0	0	0	0	md-4	16/10/2019	7v7+3	17	30x30	900	52.94117647	POS	1	0	1	6.23	0	0	0	0	0	0	0	0	0	0	0	0
657	md-4 16-10-2019 7v7+3 30x30_1.csv	0	0	0	0	0	0	0	0	0	0	0	0	md-4	16/10/2019	7v7+3	17	30x30	900	52.94117647	POS	1	0	0	6.23	0	0	0	0	0	0	0	0	0	0	0	0
658	md-4 16-10-2019 7v7+3 30x30_2.csv	0	0	0	0	0	0	0	0	0	0	0	0	md-4	16/10/2019	7v7+3	17	30x30	900	52.94117647	POS	2	0	0	6.62	0	0	0	0	0	0	0	0	0	0	0	0
659	md-4 16-10-2019 7v7+3 30x30_2.csv	0	0	1	103.4	0	0	0	0	0	0	0	0	md-4	16/10/2019	7v7+3	17	30x30	900	52.94117647	POS	2	1	0	6.62	0	0	0.151057402	15.61933535	0	0	0	0	0	0	0	0
660	md-4 16-10-2019 7v7+3 30x30_2.csv	0	0	1	139	0	0	0	0	0	0	0	0	md-4	16/10/2019	7v7+3	17	30x30	900	52.94117647	POS	2	0	1	6.62	0	0	0.151057402	20.99697885	0	0	0	0	0	0	0	0
661	md-4 16-10-2019 7v7+3 30x30_2.csv	0	0	1	122.6	0	0	0	0	0	0	0	0	md-4	16/10/2019	7v7+3	17	30x30	900	52.94117647	POS	2	0	0	6.62	0	0	0.151057402	18.51963746	0	0	0	0	0	0	0	0
662	md-4 16-10-2019 7v7+3 30x30_2.csv	0	0	0	0	0	0	0	0	0	0	0	0	md-4	16/10/2019	7v7+3	17	30x30	900	52.94117647	POS	2	0	0	6.62	0	0	0	0	0	0	0	0	0	0	0	0
663	md-4 16-10-2019 7v7+3 30x30_2.csv	0	0	2	132.2	0	0	0	0	0	0	0	0	md-4	16/10/2019	7v7+3	17	30x30	900	52.94117647	POS	2	0	1	6.62	0	0	0.302114804	19.96978852	0	0	0	0	0	0	0	0
664	md-4 16-10-2019 7v7+3 30x30_2.csv	0	0	3	331.6	0	0	0	0	0	0	0	0	md-4	16/10/2019	7v7+3	17	30x30	900	52.94117647	POS	2	0	0	6.62	0	0	0.453172205	50.09063444	0	0	0	0	0	0	0	0
665	md-4 16-10-2019 7v7+3 30x30_2.csv	0	0			0	0	0	0	0	0	0	0	md-4	16/10/2019	7v7+3	17	30x30	900	52.94117647	POS	2	0	0	6.62	0	0	0	0	0	0	0	0	0	0	0	0
666	md-4 16-10-2019 7v7+3 30x30_2.csv	0	0	3	351.3	0	0	0	0	0	0	0	0	md-4	16/10/2019	7v7+3	17	30x30	900	52.94117647	POS	2	0	0	6.62	0	0	0.453172205	53.06646526	0	0	0	0	0	0	0	0
667	md-4 16-10-2019 7v7+3 30x30_2.csv	0	0	0	0	0	0	0	0	0	0	0	0	md-4	16/10/2019	7v7+3	17	30x30	900	52.94117647	POS	2	0	0	6.62	0	0	0	0	0	0	0	0	0	0	0	0
668	md-4 16-10-2019 7v7+3 30x30_2.csv	0	0	1	61.6	0	0	0	0	0	0	0	0	md-4	16/10/2019	7v7+3	17	30x30	900	52.94117647	POS	2	0	0	6.62	0	0	0.151057402	9.305135952	0	0	0	0	0	0	0	0
669	md-4 16-10-2019 7v7+3 30x30_2.csv	0	0	3	185.8	0	0	0	0	0	0	0	0	md-4	16/10/2019	7v7+3	17	30x30	900	52.94117647	POS	2	0	0	6.62	0	0	0.453172205	28.06646526	0	0	0	0	0	0	0	0
670	md-4 16-10-2019 7v7+3 30x30_2.csv	0	0	2	267.8	0	0	0	0	0	0	0	0	md-4	16/10/2019	7v7+3	17	30x30	900	52.94117647	POS	2	0	0	6.62	0	0	0.302114804	40.45317221	0	0	0	0	0	0	0	0
671	md-4 16-10-2019 7v7+3 30x30_2.csv	0	0	1	86.5	0	0	0	0	0	0	0	0	md-4	16/10/2019	7v7+3	17	30x30	900	52.94117647	POS	2	0	0	6.62	0	0	0.151057402	13.06646526	0	0	0	0	0	0	0	0
758	md-5 10V10 45X45 (PG)_1.csv	0	0	0	0	0	0	0	0	0	0	0	0	md-5		10V10	22	45x45	2025	92.04545455	PG	1	0	0	10.33	0	0	0	0	0	0	0	0	0	0	0	0
759	md-5 10V10 45X45 (PG)_1.csv	0	0	2	253.3	0	0	0	0	0	0	0	0	md-5		10V10	22	45x45	2025	92.04545455	PG	1	0	0	10.33	0	0	0.193610842	24.52081317	0	0	0	0	0	0	0	0
760	md-5 10V10 45X45 (PG)_1.csv	0	0	0	0	0	0	0	0	0	0	0	0	md-5		10V10	22	45x45	2025	92.04545455	PG	1	0	0	10.33	0	0	0	0	0	0	0	0	0	0	0	0
761	md-5 10V10 45X45 (PG)_1.csv	0	0	0	0	0	0	0	0	0	0	0	0	md-5		10V10	22	45x45	2025	92.04545455	PG	1	0	0	10.33	0	0	0	0	0	0	0	0	0	0	0	0
762	md-5 10V10 45X45 (PG)_1.csv	0	0	1	75.8	0	0	0	0	0	0	0	0	md-5		10V10	22	45x45	2025	92.04545455	PG	1	0	0	10.33	0	0	0.096805421	7.33785092	0	0	0	0	0	0	0	0
763	md-5 10V10 45X45 (PG)_1.csv	0	0	1	140.1	0	0	0	0	0	0	0	0	md-5		10V10	22	45x45	2025	92.04545455	PG	1	0	0	10.33	0	0	0.096805421	13.5624395	0	0	0	0	0	0	0	0
764	md-5 10V10 45X45 (PG)_1.csv	0	0	3	455.3	0	0	0	0	0	0	0	0	md-5		10V10	22	45x45	2025	92.04545455	PG	1	0	0	10.33	0	0	0.290416263	44.07550823	0	0	0	0	0	0	0	0
765	md-5 10V10 45X45 (PG)_1.csv	0	0	1	116.7	0	0	0	0	0	0	0	0	md-5		10V10	22	45x45	2025	92.04545455	PG	1	0	0	10.33	0	0	0.096805421	11.29719264	0	0	0	0	0	0	0	0
766	md-5 10V10 45X45 (PG)_1.csv	0	0	0	0	0	0	0	0	0	0	0	0	md-5		10V10	22	45x45	2025	92.04545455	PG	1	0	0	10.33	0	0	0	0	0	0	0	0	0	0	0	0
767	md-5 10V10 45X45 (PG)_1.csv	0	0	0	0	0	0	0	0	0	0	0	0	md-5		10V10	22	45x45	2025	92.04545455	PG	1	0	0	10.33	0	0	0	0	0	0	0	0	0	0	0	0
768	md-5 10V10 45X45 (PG)_1.csv	0	0	0	0	0	0	0	0	0	0	0	0	md-5		10V10	22	45x45	2025	92.04545455	PG	1	0	0	10.33	0	0	0	0	0	0	0	0	0	0	0	0
769	md-5 10V10 45X45 (PG)_1.csv	0	0	0	0	0	0	0	0	0	0	0	0	md-5		10V10	22	45x45	2025	92.04545455	PG	1	0	0	10.33	0	0	0	0	0	0	0	0	0	0	0	0
770	md-5 10V10 45X45 (PG)_1.csv	0	0	1	105.1	0	0	0	0	0	0	0	0	md-5		10V10	22	45x45	2025	92.04545455	PG	1	0	0	10.33	0	0	0.096805421	10.17424976	0	0	0	0	0	0	0	0
771	md-5 15-10-2019 10V10 60X55 (PG)_1.csv	0	0	1	61.8	0	0	0	0	0	0	0	0	md-5	15/10/2019	10V10	22	60x55	3300	150	PG	1	0	0	11.2	0	0	0.089285714	5.517857143	0	0	0	0	0	0	0	0
772	md-5 15-10-2019 10V10 60X55 (PG)_1.csv	1	64.6	2	210	0	0	0	0	0	0	0	0	md-5	15/10/2019	10V10	22	60x55	3300	150	PG	1	0	0	11.2	0.089285714	5.767857143	0.178571429	18.75	0	0	0	0	0	0	0	0
773	md-5 15-10-2019 10V10 60X55 (PG)_1.csv	0	0	1	67.2	0	0	0	0	0	0	0	0	md-5	15/10/2019	10V10	22	60x55	3300	150	PG	1	0	0	11.2	0	0	0.089285714	6	0	0	0	0	0	0	0	0
774	md-5 15-10-2019 10V10 60X55 (PG)_1.csv	0	0	0	0	0	0	0	0	0	0	0	0	md-5	15/10/2019	10V10	22	60x55	3300	150	PG	1	0	0	11.2	0	0	0	0	0	0	0	0	0	0	0	0
775	md-5 15-10-2019 10V10 60X55 (PG)_1.csv	0	0	2	222.4	0	0	0	0	0	0	0	0	md-5	15/10/2019	10V10	22	60x55	3300	150	PG	1	0	0	11.2	0	0	0.178571429	19.85714286	0	0	0	0	0	0	0	0
776	md-5 15-10-2019 10V10 60X55 (PG)_1.csv	0	0	1	60.9	0	0	0	0	0	0	0	0	md-5	15/10/2019	10V10	22	60x55	3300	150	PG	1	0	0	11.2	0	0	0.089285714	5.4375	0	0	0	0	0	0	0	0
777	md-5 15-10-2019 10V10 60X55 (PG)_1.csv	0	0	2	138.5	0	0	0	0	0	0	0	0	md-5	15/10/2019	10V10	22	60x55	3300	150	PG	1	0	0	11.2	0	0	0.178571429	12.36607143	0	0	0	0	0	0	0	0
778	md-5 15-10-2019 10V10 60X55 (PG)_1.csv	0	0	0	0	0	0	0	0	0	0	0	0	md-5	15/10/2019	10V10	22	60x55	3300	150	PG	1	0	0	11.2	0	0	0	0	0	0	0	0	0	0	0	0
779	md-5 15-10-2019 10V10 60X55 (PG)_1.csv	0	0	0	0	0	0	0	0	0	0	0	0	md-5	15/10/2019	10V10	22	60x55	3300	150	PG	1	0	0	11.2	0	0	0	0	0	0	0	0	0	0	0	0
780	md-5 15-10-2019 10V10 60X55 (PG)_1.csv	0	0	0	0	0	0	0	0	0	0	0	0	md-5	15/10/2019	10V10	22	60x55	3300	150	PG	1	0	0	11.2	0	0	0	0	0	0	0	0	0	0	0	0
781	md-5 15-10-2019 10V10 60X55 (PG)_1.csv	0	0	0	0	0	0	0	0	0	0	0	0	md-5	15/10/2019	10V10	22	60x55	3300	150	PG	1	0	0	11.2	0	0	0	0	0	0	0	0	0	0	0	0
782	md-5 15-10-2019 10V10 60X55 (PG)_1.csv	0	0	0	0	0	0	0	0	0	0	0	0	md-5	15/10/2019	10V10	22	60x55	3300	150	PG	1	0	0	11.2	0	0	0	0	0	0	0	0	0	0	0	0
783	md-5 15-10-2019 10V10 60X55 (PG)_2.csv	0	0	1	118	0	0	0	0	0	0	0	0	md-5	15/10/2019	10V10	22	60x55	3300	150	PG	2	0	0	9.08	0	0	0.110132159	12.99559471	0	0	0	0	0	0	0	0
784	md-5 15-10-2019 10V10 60X55 (PG)_2.csv	0	0	1	75	0	0	0	0	0	0	0	0	md-5	15/10/2019	10V10	22	60x55	3300	150	PG	2	0	0	9.08	0	0	0.110132159	8.259911894	0	0	0	0	0	0	0	0
785	md-5 15-10-2019 10V10 60X55 (PG)_2.csv	0	0	1	78.9	0	0	0	0	0	0	0	0	md-5	15/10/2019	10V10	22	60x55	3300	150	PG	2	0	0	9.08	0	0	0.110132159	8.689427313	0	0	0	0	0	0	0	0
786	md-5 15-10-2019 10V10 60X55 (PG)_2.csv	0	0	0	0	0	0	0	0	0	0	0	0	md-5	15/10/2019	10V10	22	60x55	3300	150	PG	2	0	0	9.08	0	0	0	0	0	0	0	0	0	0	0	0
787	md-5 15-10-2019 10V10 60X55 (PG)_2.csv	0	0	1	74.9	0	0	0	0	0	0	0	0	md-5	15/10/2019	10V10	22	60x55	3300	150	PG	2	0	0	9.08	0	0	0.110132159	8.248898678	0	0	0	0	0	0	0	0
788	md-5 15-10-2019 10V10 60X55 (PG)_2.csv	0	0	1	70.2	0	0	0	0	0	0	0	0	md-5	15/10/2019	10V10	22	60x55	3300	150	PG	2	0	0	9.08	0	0	0.110132159	7.731277533	0	0	0	0	0	0	0	0
789	md-5 15-10-2019 10V10 60X55 (PG)_2.csv	0	0	0	0	0	0	0	0	0	0	0	0	md-5	15/10/2019	10V10	22	60x55	3300	150	PG	2	0	0	9.08	0	0	0	0	0	0	0	0	0	0	0	0
790	md-5 15-10-2019 10V10 60X55 (PG)_2.csv	0	0	0	0	0	0	0	0	0	0	0	0	md-5	15/10/2019	10V10	22	60x55	3300	150	PG	2	0	0	9.08	0	0	0	0	0	0	0	0	0	0	0	0
791	md-5 15-10-2019 10V10 60X55 (PG)_2.csv	0	0	1	105.6	0	0	0	0	0	0	0	0	md-5	15/10/2019	10V10	22	60x55	3300	150	PG	2	0	0	9.08	0	0	0.110132159	11.62995595	0	0	0	0	0	0	0	0
792	md-5 15-10-2019 10V10 60X55 (PG)_2.csv	0	0	0	0	0	0	0	0	0	0	0	0	md-5	15/10/2019	10V10	22	60x55	3300	150	PG	2	0	0	9.08	0	0	0	0	0	0	0	0	0	0	0	0
793	md-5 15-10-2019 10V10 60X55 (PG)_2.csv	0	0	0	0	0	0	0	0	0	0	0	0	md-5	15/10/2019	10V10	22	60x55	3300	150	PG	2	0	0	9.08	0	0	0	0	0	0	0	0	0	0	0	0
794	md-5 15-10-2019 10V10 60X55 (PG)_2.csv	0	0	0	0	0	0	0	0	0	0	0	0	md-5	15/10/2019	10V10	22	60x55	3300	150	PG	2	0	0	9.08	0	0	0	0	0	0	0	0	0	0	0	0
795	md-5 30-9-2019 10V10 45X45 (PG)_2.csv	0	0	0	0	0	0	0	0	0	0	0	0	md-5	30/09/2019	10V10	22	45x45	2025	92.04545455	PG	2	0	0	12.2	0	0	0	0	0	0	0	0	0	0	0	0
796	md-5 30-9-2019 10V10 45X45 (PG)_2.csv	0	0	2	205.7	0	0	0	0	0	0	0	0	md-5	30/09/2019	10V10	22	45x45	2025	92.04545455	PG	2	0	0	12.2	0	0	0.163934426	16.86065574	0	0	0	0	0	0	0	0
797	md-5 30-9-2019 10V10 45X45 (PG)_2.csv	0	0	1	68	0	0	0	0	0	0	0	0	md-5	30/09/2019	10V10	22	45x45	2025	92.04545455	PG	2	0	0	12.2	0	0	0.081967213	5.573770492	0	0	0	0	0	0	0	0
798	md-5 30-9-2019 10V10 45X45 (PG)_2.csv	0	0	0	0	0	0	0	0	0	0	0	0	md-5	30/09/2019	10V10	22	45x45	2025	92.04545455	PG	2	0	0	12.2	0	0	0	0	0	0	0	0	0	0	0	0
799	md-5 30-9-2019 10V10 45X45 (PG)_2.csv	0	0	1	85.4	0	0	0	0	0	0	0	0	md-5	30/09/2019	10V10	22	45x45	2025	92.04545455	PG	2	0	0	12.2	0	0	0.081967213	7	0	0	0	0	0	0	0	0
800	md-5 30-9-2019 10V10 45X45 (PG)_2.csv	0	0	1	80.7	0	0	0	0	0	0	0	0	md-5	30/09/2019	10V10	22	45x45	2025	92.04545455	PG	2	0	0	12.2	0	0	0.081967213	6.614754098	0	0	0	0	0	0	0	0
801	md-5 30-9-2019 10V10 45X45 (PG)_2.csv	0	0	3	238.9	0	0	0	0	0	0	0	0	md-5	30/09/2019	10V10	22	45x45	2025	92.04545455	PG	2	0	0	12.2	0	0	0.245901639	19.58196721	0	0	0	0	0	0	0	0
802	md-5 30-9-2019 10V10 45X45 (PG)_2.csv	0	0	0	0	0	0	0	0	0	0	0	0	md-5	30/09/2019	10V10	22	45x45	2025	92.04545455	PG	2	0	0	12.2	0	0	0	0	0	0	0	0	0	0	0	0
803	md-5 30-9-2019 10V10 45X45 (PG)_2.csv	0	0	0	0	0	0	0	0	0	0	0	0	md-5	30/09/2019	10V10	22	45x45	2025	92.04545455	PG	2	0	0	12.2	0	0	0	0	0	0	0	0	0	0	0	0
804	md-5 30-9-2019 10V10 45X45 (PG)_2.csv	0	0	0	0	0	0	0	0	0	0	0	0	md-5	30/09/2019	10V10	22	45x45	2025	92.04545455	PG	2	0	0	12.2	0	0	0	0	0	0	0	0	0	0	0	0
805	md-5 30-9-2019 10V10 45X45 (PG)_2.csv	0	0	0	0	0	0	0	0	0	0	0	0	md-5	30/09/2019	10V10	22	45x45	2025	92.04545455	PG	2	0	0	12.2	0	0	0	0	0	0	0	0	0	0	0	0
806	md-5 30-9-2019 10V10 45X45 (PG)_2.csv	0	0	2	148.2	0	0	0	0	0	0	0	0	md-5	30/09/2019	10V10	22	45x45	2025	92.04545455	PG	2	0	0	12.2	0	0	0.163934426	12.14754098	0	0	0	0	0	0	0	0
807	md-5 30-9-2019 10V10 45X45 (PG)_2.csv	0	0	0	0	0	0	0	0	0	0	0	0	md-5	30/09/2019	10V10	22	45x45	2025	92.04545455	PG	2	0	0	12.2	0	0	0	0	0	0	0	0	0	0	0	0
808	md-1 2-11-2019 10V10 45X40 (PG).csv	0	0	0	0	0	0	0	0	0	0	0	0	md-1	02/11/2019	10V10	22	45x40	1800	81.81818182	PG	1	0	0	8.18	0	0	0	0	0	0	0	0	0	0	0	0
809	md-1 2-11-2019 10V10 45X40 (PG).csv	0	0	0	0	0	0	0	0	0	0	0	0	md-1	02/11/2019	10V10	22	45x40	1800	81.81818182	PG	1	0	0	8.18	0	0	0	0	0	0	0	0	0	0	0	0
810	md-1 2-11-2019 10V10 45X40 (PG).csv	0	0	0	0	0	0	0	0	0	0	0	0	md-1	02/11/2019	10V10	22	45x40	1800	81.81818182	PG	1	0	0	8.18	0	0	0	0	0	0	0	0	0	0	0	0
811	md-1 2-11-2019 10V10 45X40 (PG).csv	0	0	2	151.2	0	0	0	0	0	0	0	0	md-1	02/11/2019	10V10	22	45x40	1800	81.81818182	PG	1	0	0	8.18	0	0	0.244498778	18.48410758	0	0	0	0	0	0	0	0
812	md-1 2-11-2019 10V10 45X40 (PG).csv	0	0	2	253.6	0	0	0	0	0	0	0	0	md-1	02/11/2019	10V10	22	45x40	1800	81.81818182	PG	1	0	0	8.18	0	0	0.244498778	31.00244499	0	0	0	0	0	0	0	0
813	md-1 2-11-2019 10V10 45X40 (PG).csv	0	0	0	0	0	0	0	0	0	0	0	0	md-1	02/11/2019	10V10	22	45x40	1800	81.81818182	PG	1	0	0	8.18	0	0	0	0	0	0	0	0	0	0	0	0
814	md-1 2-11-2019 10V10 45X40 (PG).csv	0	0	0	0	0	0	0	0	0	0	0	0	md-1	02/11/2019	10V10	22	45x40	1800	81.81818182	PG	1	0	0	8.18	0	0	0	0	0	0	0	0	0	0	0	0
815	md-1 2-11-2019 10V10 45X40 (PG).csv	0	0	0	0	0	0	0	0	0	0	0	0	md-1	02/11/2019	10V10	22	45x40	1800	81.81818182	PG	1	0	0	8.18	0	0	0	0	0	0	0	0	0	0	0	0
816	md-1 2-11-2019 10V10 45X40 (PG).csv	0	0	2	180.4	0	0	0	0	0	0	0	0	md-1	02/11/2019	10V10	22	45x40	1800	81.81818182	PG	1	0	0	8.18	0	0	0.244498778	22.05378973	0	0	0	0	0	0	0	0
817	md-1 2-11-2019 10V10 45X40 (PG).csv	0	0	0	0	0	0	0	0	0	0	0	0	md-1	02/11/2019	10V10	22	45x40	1800	81.81818182	PG	1	0	0	8.18	0	0	0	0	0	0	0	0	0	0	0	0
818	md-1 2-11-2019 10V10 45X40 (PG).csv	0	0	1	64.8	0	0	0	0	0	0	0	0	md-1	02/11/2019	10V10	22	45x40	1800	81.81818182	PG	1	0	0	8.18	0	0	0.122249389	7.921760391	0	0	0	0	0	0	0	0
819	md-1 2-11-2019 10V10 45X40 (PG).csv	0	0	0	0	0	0	0	0	0	0	0	0	md-1	02/11/2019	10V10	22	45x40	1800	81.81818182	PG	1	0	0	8.18	0	0	0	0	0	0	0	0	0	0	0	0
820	md-1 2-11-2019 10V10 45X40 (PG).csv	0	0	0	0	0	0	0	0	0	0	0	0	md-1	02/11/2019	10V10	22	45x40	1800	81.81818182	PG	1	0	0	8.18	0	0	0	0	0	0	0	0	0	0	0	0
821	md-1 2-11-2019 10V10 45X40 (PG).csv	0	0	0	0	0	0	0	0	0	0	0	0	md-1	02/11/2019	10V10	22	45x40	1800	81.81818182	PG	1	0	0	8.18	0	0	0	0	0	0	0	0	0	0	0	0
822	md-1 2-11-2019 10V10 45X40 (PG).csv	0	0	0	0	0	0	0	0	0	0	0	0	md-1	02/11/2019	10V10	22	45x40	1800	81.81818182	PG	1	0	0	8.18	0	0	0	0	0	0	0	0	0	0	0	0
823	md-2 1-11-2019 10V10 55X65 (PG)_1.csv	0	0	2	203.9	0	0	0	0	0	0	0	0	md-2	01/11/2019	10V10	22	55x65	3575	162.5	PG	1	0	0	11.48	0	0	0.174216028	17.76132404	0	0	0	0	0	0	0	0
824	md-2 1-11-2019 10V10 55X65 (PG)_1.csv	0	0	2	160.5	0	0	0	0	0	0	0	0	md-2	01/11/2019	10V10	22	55x65	3575	162.5	PG	1	0	0	11.48	0	0	0.174216028	13.98083624	0	0	0	0	0	0	0	0
825	md-2 1-11-2019 10V10 55X65 (PG)_1.csv	0	0	0	0	0	0	0	0	0	0	0	0	md-2	01/11/2019	10V10	22	55x65	3575	162.5	PG	1	0	0	11.48	0	0	0	0	0	0	0	0	0	0	0	0
826	md-2 1-11-2019 10V10 55X65 (PG)_1.csv	0	0	1	73.5	0	0	0	0	0	0	0	0	md-2	01/11/2019	10V10	22	55x65	3575	162.5	PG	1	0	0	11.48	0	0	0.087108014	6.402439024	0	0	0	0	0	0	0	0
827	md-2 1-11-2019 10V10 55X65 (PG)_1.csv	0	0	0	0	0	0	0	0	0	0	0	0	md-2	01/11/2019	10V10	22	55x65	3575	162.5	PG	1	0	0	11.48	0	0	0	0	0	0	0	0	0	0	0	0
828	md-2 1-11-2019 10V10 55X65 (PG)_1.csv	0	0	0	0	0	0	0	0	0	0	0	0	md-2	01/11/2019	10V10	22	55x65	3575	162.5	PG	1	0	0	11.48	0	0	0	0	0	0	0	0	0	0	0	0
829	md-2 1-11-2019 10V10 55X65 (PG)_1.csv	0	0	0	0	0	0	0	0	0	0	0	0	md-2	01/11/2019	10V10	22	55x65	3575	162.5	PG	1	0	0	11.48	0	0	0	0	0	0	0	0	0	0	0	0
830	md-2 1-11-2019 10V10 55X65 (PG)_1.csv	0	0	1	101.4	0	0	0	0	0	0	0	0	md-2	01/11/2019	10V10	22	55x65	3575	162.5	PG	1	0	0	11.48	0	0	0.087108014	8.832752613	0	0	0	0	0	0	0	0
831	md-2 1-11-2019 10V10 55X65 (PG)_1.csv	0	0	2	277.3	0	0	0	0	0	0	0	0	md-2	01/11/2019	10V10	22	55x65	3575	162.5	PG	1	0	0	11.48	0	0	0.174216028	24.15505226	0	0	0	0	0	0	0	0
832	md-2 1-11-2019 10V10 55X65 (PG)_1.csv	0	0	1	97.6	0	0	0	0	0	0	0	0	md-2	01/11/2019	10V10	22	55x65	3575	162.5	PG	1	0	0	11.48	0	0	0.087108014	8.50174216	0	0	0	0	0	0	0	0
833	md-2 1-11-2019 10V10 55X65 (PG)_1.csv	0	0	1	83.7	0	0	0	0	0	0	0	0	md-2	01/11/2019	10V10	22	55x65	3575	162.5	PG	1	0	0	11.48	0	0	0.087108014	7.290940767	0	0	0	0	0	0	0	0
834	md-2 1-11-2019 10V10 55X65 (PG)_1.csv	0	0	0	0	0	0	0	0	0	0	0	0	md-2	01/11/2019	10V10	22	55x65	3575	162.5	PG	1	0	0	11.48	0	0	0	0	0	0	0	0	0	0	0	0
835	md-2 1-11-2019 10V10 55X65 (PG)_1.csv	0	0	1	72	0	0	0	0	0	0	0	0	md-2	01/11/2019	10V10	22	55x65	3575	162.5	PG	1	0	0	11.48	0	0	0.087108014	6.271777003	0	0	0	0	0	0	0	0
836	md-2 1-11-2019 10V10 55X65 (PG)_1.csv	0	0	3	399.8	0	0	0	0	0	0	0	0	md-2	01/11/2019	10V10	22	55x65	3575	162.5	PG	1	0	0	11.48	0	0	0.261324042	34.82578397	0	0	0	0	0	0	0	0
837	md-2 1-11-2019 10V10 55X65 (PG)_1.csv	0	0	1	76.9	0	0	0	0	0	0	0	0	md-2	01/11/2019	10V10	22	55x65	3575	162.5	PG	1	0	0	11.48	0	0	0.087108014	6.698606272	0	0	0	0	0	0	0	0
838	md-2 1-11-2019 10V10 55X65 (PG)_2.csv	0	0	0	0	0	0	0	0	0	0	0	0	md-2	01/11/2019	10V10	22	55x65	3575	162.5	PG	2	0	0	10.92	0	0	0	0	0	0	0	0	0	0	0	0
839	md-2 1-11-2019 10V10 55X65 (PG)_2.csv	0	0	1	109.1	0	0	0	0	0	0	0	0	md-2	01/11/2019	10V10	22	55x65	3575	162.5	PG	2	0	0	10.92	0	0	0.091575092	9.990842491	0	0	0	0	0	0	0	0
840	md-2 1-11-2019 10V10 55X65 (PG)_2.csv	0	0	0	0	0	0	0	0	0	0	0	0	md-2	01/11/2019	10V10	22	55x65	3575	162.5	PG	2	0	0	10.92	0	0	0	0	0	0	0	0	0	0	0	0
841	md-2 1-11-2019 10V10 55X65 (PG)_2.csv	0	0	0	0	0	0	0	0	0	0	0	0	md-2	01/11/2019	10V10	22	55x65	3575	162.5	PG	2	0	0	10.92	0	0	0	0	0	0	0	0	0	0	0	0
842	md-2 1-11-2019 10V10 55X65 (PG)_2.csv	0	0	0	0	0	0	0	0	0	0	0	0	md-2	01/11/2019	10V10	22	55x65	3575	162.5	PG	2	0	0	10.92	0	0	0	0	0	0	0	0	0	0	0	0
843	md-2 1-11-2019 10V10 55X65 (PG)_2.csv	0	0	0	0	0	0	0	0	0	0	0	0	md-2	01/11/2019	10V10	22	55x65	3575	162.5	PG	2	0	0	10.92	0	0	0	0	0	0	0	0	0	0	0	0
844	md-2 1-11-2019 10V10 55X65 (PG)_2.csv	0	0	0	0	0	0	0	0	0	0	0	0	md-2	01/11/2019	10V10	22	55x65	3575	162.5	PG	2	0	0	10.92	0	0	0	0	0	0	0	0	0	0	0	0
845	md-2 1-11-2019 10V10 55X65 (PG)_2.csv	0	0	1	75.4	0	0	0	0	0	0	0	0	md-2	01/11/2019	10V10	22	55x65	3575	162.5	PG	2	0	0	10.92	0	0	0.091575092	6.904761905	0	0	0	0	0	0	0	0
846	md-2 1-11-2019 10V10 55X65 (PG)_2.csv	0	0	4	293.8	0	0	0	0	0	0	0	0	md-2	01/11/2019	10V10	22	55x65	3575	162.5	PG	2	0	0	10.92	0	0	0.366300366	26.9047619	0	0	0	0	0	0	0	0
847	md-2 1-11-2019 10V10 55X65 (PG)_2.csv	0	0	1	60.5	0	0	0	0	0	0	0	0	md-2	01/11/2019	10V10	22	55x65	3575	162.5	PG	2	0	0	10.92	0	0	0.091575092	5.54029304	0	0	0	0	0	0	0	0
848	md-2 1-11-2019 10V10 55X65 (PG)_2.csv	0	0	1	69	0	0	0	0	0	0	0	0	md-2	01/11/2019	10V10	22	55x65	3575	162.5	PG	2	0	0	10.92	0	0	0.091575092	6.318681319	0	0	0	0	0	0	0	0
849	md-2 1-11-2019 10V10 55X65 (PG)_2.csv	0	0	0	0	0	0	0	0	0	0	0	0	md-2	01/11/2019	10V10	22	55x65	3575	162.5	PG	2	0	0	10.92	0	0	0	0	0	0	0	0	0	0	0	0
850	md-2 1-11-2019 10V10 55X65 (PG)_2.csv	0	0	0	0	0	0	0	0	0	0	0	0	md-2	01/11/2019	10V10	22	55x65	3575	162.5	PG	2	0	0	10.92	0	0	0	0	0	0	0	0	0	0	0	0
851	md-2 1-11-2019 10V10 55X65 (PG)_2.csv	0	0	1	101.5	0	0	0	0	0	0	0	0	md-2	01/11/2019	10V10	22	55x65	3575	162.5	PG	2	0	0	10.92	0	0	0.091575092	9.294871795	0	0	0	0	0	0	0	0
852	md-2 1-11-2019 10V10 55X65 (PG)_2.csv	0	0	1	93	0	0	0	0	0	0	0	0	md-2	01/11/2019	10V10	22	55x65	3575	162.5	PG	2	0	0	10.92	0	0	0.091575092	8.516483516	0	0	0	0	0	0	0	0
853	md-2 25-10-2019 10V10 50X55 (PG)_1.csv	0	0	0	0	0	0	0	0	0	0	0	0	md-2	25/10/2019	10V10	22	50x55	2750	125	PG	1	0	0	5.92	0	0	0	0	0	0	0	0	0	0	0	0
854	md-2 25-10-2019 10V10 50X55 (PG)_1.csv	0	0	0	0	0	0	0	0	0	0	0	0	md-2	25/10/2019	10V10	22	50x55	2750	125	PG	1	0	0	5.92	0	0	0	0	0	0	0	0	0	0	0	0
855	md-2 25-10-2019 10V10 50X55 (PG)_1.csv	0	0	1	80.1	0	0	0	0	0	0	0	0	md-2	25/10/2019	10V10	22	50x55	2750	125	PG	1	0	0	5.92	0	0	0.168918919	13.53040541	0	0	0	0	0	0	0	0
856	md-2 25-10-2019 10V10 50X55 (PG)_1.csv	0	0	1	63.8	0	0	0	0	0	0	0	0	md-2	25/10/2019	10V10	22	50x55	2750	125	PG	1	0	0	5.92	0	0	0.168918919	10.77702703	0	0	0	0	0	0	0	0
857	md-2 25-10-2019 10V10 50X55 (PG)_1.csv	0	0	0	0	0	0	0	0	0	0	0	0	md-2	25/10/2019	10V10	22	50x55	2750	125	PG	1	0	0	5.92	0	0	0	0	0	0	0	0	0	0	0	0
858	md-2 25-10-2019 10V10 50X55 (PG)_1.csv	0	0	0	0	0	0	0	0	0	0	0	0	md-2	25/10/2019	10V10	22	50x55	2750	125	PG	1	0	0	5.92	0	0	0	0	0	0	0	0	0	0	0	0
859	md-2 25-10-2019 10V10 50X55 (PG)_1.csv	0	0	2	165.9	0	0	0	0	0	0	0	0	md-2	25/10/2019	10V10	22	50x55	2750	125	PG	1	0	0	5.92	0	0	0.337837838	28.02364865	0	0	0	0	0	0	0	0
860	md-2 25-10-2019 10V10 50X55 (PG)_1.csv	1	71.3	2	175.9	0	0	0	0	1	70.7	0	0	md-2	25/10/2019	10V10	22	50x55	2750	125	PG	1	0	0	5.92	0.168918919	12.04391892	0.337837838	29.71283784	0	0	0	0	0.168918919	11.94256757	0	0
861	md-2 25-10-2019 10V10 50X55 (PG)_1.csv	0	0	2	148.8	0	0	0	0	0	0	0	0	md-2	25/10/2019	10V10	22	50x55	2750	125	PG	1	0	0	5.92	0	0	0.337837838	25.13513514	0	0	0	0	0	0	0	0
862	md-2 25-10-2019 10V10 50X55 (PG)_1.csv	0	0	1	90.2	0	0	0	0	0	0	0	0	md-2	25/10/2019	10V10	22	50x55	2750	125	PG	1	0	0	5.92	0	0	0.168918919	15.23648649	0	0	0	0	0	0	0	0
863	md-2 25-10-2019 10V10 50X55 (PG)_1.csv	0	0	1	90.8	0	0	0	0	0	0	0	0	md-2	25/10/2019	10V10	22	50x55	2750	125	PG	1	0	0	5.92	0	0	0.168918919	15.33783784	0	0	0	0	0	0	0	0
864	md-2 25-10-2019 10V10 50X55 (PG)_1.csv	0	0	0	0	0	0	0	0	0	0	0	0	md-2	25/10/2019	10V10	22	50x55	2750	125	PG	1	0	0	5.92	0	0	0	0	0	0	0	0	0	0	0	0
865	md-2 25-10-2019 10V10 50X55 (PG)_1.csv	0	0	1	65.1	0	0	0	0	0	0	0	0	md-2	25/10/2019	10V10	22	50x55	2750	125	PG	1	0	0	5.92	0	0	0.168918919	10.99662162	0	0	0	0	0	0	0	0
866	md-2 25-10-2019 10V10 50X55 (PG)_1.csv	0	0	0	0	0	0	0	0	0	0	0	0	md-2	25/10/2019	10V10	22	50x55	2750	125	PG	1	0	0	5.92	0	0	0	0	0	0	0	0	0	0	0	0
867	md-2 25-10-2019 10V10 50X55 (PG)_1.csv	0	0	1	93.2	0	0	0	0	0	0	0	0	md-2	25/10/2019	10V10	22	50x55	2750	125	PG	1	0	0	5.92	0	0	0.168918919	15.74324324	0	0	0	0	0	0	0	0
868	md-2 25-10-2019 10V10 50X55 (PG)_2.csv	0	0	0	0	0	0	0	0	0	0	0	0	md-2	25/10/2019	10V10	22	50x55	2750	125	PG	2	0	0	5.98	0	0	0	0	0	0	0	0	0	0	0	0
869	md-2 25-10-2019 10V10 50X55 (PG)_2.csv	0	0	1	81.6	0	0	0	0	0	0	0	0	md-2	25/10/2019	10V10	22	50x55	2750	125	PG	2	0	0	5.98	0	0	0.16722408	13.64548495	0	0	0	0	0	0	0	0
870	md-2 25-10-2019 10V10 50X55 (PG)_2.csv	0	0	0	0	0	0	0	0	0	0	0	0	md-2	25/10/2019	10V10	22	50x55	2750	125	PG	2	0	0	5.98	0	0	0	0	0	0	0	0	0	0	0	0
871	md-2 25-10-2019 10V10 50X55 (PG)_2.csv	0	0	1	130.7	0	0	0	0	0	0	0	0	md-2	25/10/2019	10V10	22	50x55	2750	125	PG	2	0	0	5.98	0	0	0.16722408	21.85618729	0	0	0	0	0	0	0	0
872	md-2 25-10-2019 10V10 50X55 (PG)_2.csv	0	0	0	0	0	0	0	0	0	0	0	0	md-2	25/10/2019	10V10	22	50x55	2750	125	PG	2	0	0	5.98	0	0	0	0	0	0	0	0	0	0	0	0
873	md-2 25-10-2019 10V10 50X55 (PG)_2.csv	0	0	0	0	0	0	0	0	0	0	0	0	md-2	25/10/2019	10V10	22	50x55	2750	125	PG	2	0	0	5.98	0	0	0	0	0	0	0	0	0	0	0	0
874	md-2 25-10-2019 10V10 50X55 (PG)_2.csv	0	0	1	74.3	0	0	0	0	0	0	0	0	md-2	25/10/2019	10V10	22	50x55	2750	125	PG	2	0	0	5.98	0	0	0.16722408	12.42474916	0	0	0	0	0	0	0	0
875	md-2 25-10-2019 10V10 50X55 (PG)_2.csv	0	0	1	83.7	0	0	0	0	0	0	0	0	md-2	25/10/2019	10V10	22	50x55	2750	125	PG	2	0	0	5.98	0	0	0.16722408	13.99665552	0	0	0	0	0	0	0	0
876	md-2 25-10-2019 10V10 50X55 (PG)_2.csv	0	0	0	0	0	0	0	0	0	0	0	0	md-2	25/10/2019	10V10	22	50x55	2750	125	PG	2	0	0	5.98	0	0	0	0	0	0	0	0	0	0	0	0
877	md-2 25-10-2019 10V10 50X55 (PG)_2.csv	0	0	0	0	0	0	0	0	0	0	0	0	md-2	25/10/2019	10V10	22	50x55	2750	125	PG	2	0	0	5.98	0	0	0	0	0	0	0	0	0	0	0	0
878	md-2 25-10-2019 10V10 50X55 (PG)_2.csv	0	0	1	61.1	0	0	0	0	0	0	0	0	md-2	25/10/2019	10V10	22	50x55	2750	125	PG	2	0	0	5.98	0	0	0.16722408	10.2173913	0	0	0	0	0	0	0	0
879	md-2 25-10-2019 10V10 50X55 (PG)_2.csv	0	0	0	0	0	0	0	0	0	0	0	0	md-2	25/10/2019	10V10	22	50x55	2750	125	PG	2	0	0	5.98	0	0	0	0	0	0	0	0	0	0	0	0
880	md-2 25-10-2019 10V10 50X55 (PG)_2.csv	0	0	0	0	0	0	0	0	0	0	0	0	md-2	25/10/2019	10V10	22	50x55	2750	125	PG	2	0	0	5.98	0	0	0	0	0	0	0	0	0	0	0	0
881	md-2 25-10-2019 10V10 50X55 (PG)_2.csv	1	68.2	0	0	0	0	0	0	1	67.4	0	0	md-2	25/10/2019	10V10	22	50x55	2750	125	PG	2	0	0	5.98	0.16722408	11.40468227	0	0	0	0	0	0	0.16722408	11.27090301	0	0
882	md-3 19-11-2019 10V10 55X60 (PG)_1.csv	0	0	3	311.3	0	0	0	0	0	0	0	0	md-3	19/11/2019	10V10	22	55x60	3300	150	PG	1	0	0	10.58	0	0	0.283553875	29.42344045	0	0	0	0	0	0	0	0
883	md-3 19-11-2019 10V10 55X60 (PG)_1.csv	0	0	1	96.3	0	0	0	0	0	0	0	0	md-3	19/11/2019	10V10	22	55x60	3300	150	PG	1	0	0	10.58	0	0	0.094517958	9.102079395	0	0	0	0	0	0	0	0
884	md-3 19-11-2019 10V10 55X60 (PG)_1.csv	0	0	1	60.1	0	0	0	0	0	0	0	0	md-3	19/11/2019	10V10	22	55x60	3300	150	PG	1	0	0	10.58	0	0	0.094517958	5.680529301	0	0	0	0	0	0	0	0
885	md-3 19-11-2019 10V10 55X60 (PG)_1.csv	0	0	0	0	0	0	0	0	0	0	0	0	md-3	19/11/2019	10V10	22	55x60	3300	150	PG	1	0	0	10.58	0	0	0	0	0	0	0	0	0	0	0	0
886	md-3 19-11-2019 10V10 55X60 (PG)_1.csv	0	0	0	0	0	0	0	0	0	0	0	0	md-3	19/11/2019	10V10	22	55x60	3300	150	PG	1	0	0	10.58	0	0	0	0	0	0	0	0	0	0	0	0
887	md-3 19-11-2019 10V10 55X60 (PG)_1.csv	0	0	3	263.7	0	0	0	0	0	0	0	0	md-3	19/11/2019	10V10	22	55x60	3300	150	PG	1	0	0	10.58	0	0	0.283553875	24.92438563	0	0	0	0	0	0	0	0
888	md-3 19-11-2019 10V10 55X60 (PG)_1.csv	0	0	1	137.1	0	0	0	0	0	0	0	0	md-3	19/11/2019	10V10	22	55x60	3300	150	PG	1	0	0	10.58	0	0	0.094517958	12.9584121	0	0	0	0	0	0	0	0
889	md-3 19-11-2019 10V10 55X60 (PG)_1.csv	0	0	1	72.9	0	0	0	0	0	0	0	0	md-3	19/11/2019	10V10	22	55x60	3300	150	PG	1	0	0	10.58	0	0	0.094517958	6.890359168	0	0	0	0	0	0	0	0
890	md-3 19-11-2019 10V10 55X60 (PG)_1.csv	0	0	2	168	0	0	0	0	0	0	0	0	md-3	19/11/2019	10V10	22	55x60	3300	150	PG	1	0	0	10.58	0	0	0.189035917	15.87901701	0	0	0	0	0	0	0	0
891	md-3 19-11-2019 10V10 55X60 (PG)_1.csv	0	0	2	226	0	0	0	0	0	0	0	0	md-3	19/11/2019	10V10	22	55x60	3300	150	PG	1	0	0	10.58	0	0	0.189035917	21.3610586	0	0	0	0	0	0	0	0
892	md-3 19-11-2019 10V10 55X60 (PG)_1.csv	0	0	0	0	0	0	0	0	0	0	0	0	md-3	19/11/2019	10V10	22	55x60	3300	150	PG	1	0	0	10.58	0	0	0	0	0	0	0	0	0	0	0	0
893	md-3 19-11-2019 10V10 55X60 (PG)_2.csv	1	122.2	1	119.8	0	0	0	0	1	117.6	0	0	md-3	19/11/2019	10V10	22	55x60	3300	150	PG	2	0	0	9.4	0.106382979	13	0.106382979	12.74468085	0	0	0	0	0.106382979	12.5106383	0	0
894	md-3 19-11-2019 10V10 55X60 (PG)_2.csv	0	0	0	0	0	0	0	0	0	0	0	0	md-3	19/11/2019	10V10	22	55x60	3300	150	PG	2	0	0	9.4	0	0	0	0	0	0	0	0	0	0	0	0
895	md-3 19-11-2019 10V10 55X60 (PG)_2.csv	0	0	0	0	0	0	0	0	0	0	0	0	md-3	19/11/2019	10V10	22	55x60	3300	150	PG	2	0	0	9.4	0	0	0	0	0	0	0	0	0	0	0	0
896	md-3 19-11-2019 10V10 55X60 (PG)_2.csv	0	0	1	157.8	0	0	0	0	0	0	0	0	md-3	19/11/2019	10V10	22	55x60	3300	150	PG	2	0	0	9.4	0	0	0.106382979	16.78723404	0	0	0	0	0	0	0	0
897	md-3 19-11-2019 10V10 55X60 (PG)_2.csv	0	0	0	0	0	0	0	0	0	0	0	0	md-3	19/11/2019	10V10	22	55x60	3300	150	PG	2	0	0	9.4	0	0	0	0	0	0	0	0	0	0	0	0
898	md-3 19-11-2019 10V10 55X60 (PG)_2.csv	0	0	0	0	0	0	0	0	0	0	0	0	md-3	19/11/2019	10V10	22	55x60	3300	150	PG	2	0	0	9.4	0	0	0	0	0	0	0	0	0	0	0	0
899	md-3 19-11-2019 10V10 55X60 (PG)_2.csv	0	0	2	136.8	0	0	0	0	0	0	0	0	md-3	19/11/2019	10V10	22	55x60	3300	150	PG	2	0	0	9.4	0	0	0.212765957	14.55319149	0	0	0	0	0	0	0	0
900	md-3 19-11-2019 10V10 55X60 (PG)_2.csv	0	0	1	123.7	0	0	0	0	0	0	0	0	md-3	19/11/2019	10V10	22	55x60	3300	150	PG	2	0	0	9.4	0	0	0.106382979	13.15957447	0	0	0	0	0	0	0	0
901	md-3 19-11-2019 10V10 55X60 (PG)_2.csv	0	0	1	133.3	0	0	0	0	0	0	0	0	md-3	19/11/2019	10V10	22	55x60	3300	150	PG	2	0	0	9.4	0	0	0.106382979	14.18085106	0	0	0	0	0	0	0	0
902	md-3 19-11-2019 10V10 55X60 (PG)_2.csv	0	0	1	76.7	0	0	0	0	0	0	0	0	md-3	19/11/2019	10V10	22	55x60	3300	150	PG	2	0	0	9.4	0	0	0.106382979	8.159574468	0	0	0	0	0	0	0	0
903	md-3 19-11-2019 10V10 55X60 (PG)_2.csv	0	0	0	0	0	0	0	0	0	0	0	0	md-3	19/11/2019	10V10	22	55x60	3300	150	PG	2	0	0	9.4	0	0	0	0	0	0	0	0	0	0	0	0
981	md-3 31-10-2019 7V7+3 38X35_1.csv	0	0	1	257.3	0	0	0	0	0	0	0	0	md-3	31/10/2019	7V7+3	17	38x35	1330	78.23529412	POS	1	0	0	5.76	0	0	0.173611111	44.67013889	0	0	0	0	0	0	0	0
982	md-3 31-10-2019 7V7+3 38X35_1.csv	0	0	1	79.4	0	0	0	0	0	0	0	0	md-3	31/10/2019	7V7+3	17	38x35	1330	78.23529412	POS	1	0	0	5.76	0	0	0.173611111	13.78472222	0	0	0	0	0	0	0	0
983	md-3 31-10-2019 7V7+3 38X35_1.csv	0	0	1	195.9	0	0	0	0	0	0	0	0	md-3	31/10/2019	7V7+3	17	38x35	1330	78.23529412	POS	1	0	0	5.76	0	0	0.173611111	34.01041667	0	0	0	0	0	0	0	0
984	md-3 31-10-2019 7V7+3 38X35_1.csv	0	0	1	94.4	0	0	0	0	0	0	0	0	md-3	31/10/2019	7V7+3	17	38x35	1330	78.23529412	POS	1	0	0	5.76	0	0	0.173611111	16.38888889	0	0	0	0	0	0	0	0
985	md-3 31-10-2019 7V7+3 38X35_1.csv	1	62.1	3	264.1	0	0	0	0	0	0	0	0	md-3	31/10/2019	7V7+3	17	38x35	1330	78.23529412	POS	1	0	0	5.76	0.173611111	10.78125	0.520833333	45.85069444	0	0	0	0	0	0	0	0
986	md-3 31-10-2019 7V7+3 38X35_1.csv	0	0	0	0	0	0	0	0	0	0	0	0	md-3	31/10/2019	7V7+3	17	38x35	1330	78.23529412	POS	1	0	0	5.76	0	0	0	0	0	0	0	0	0	0	0	0
987	md-3 31-10-2019 7V7+3 38X35_1.csv	0	0	1	69.8	0	0	0	0	0	0	0	0	md-3	31/10/2019	7V7+3	17	38x35	1330	78.23529412	POS	1	0	0	5.76	0	0	0.173611111	12.11805556	0	0	0	0	0	0	0	0
988	md-3 31-10-2019 7V7+3 38X35_1.csv	0	0	2	202.3	0	0	0	0	0	0	0	0	md-3	31/10/2019	7V7+3	17	38x35	1330	78.23529412	POS	1	0	0	5.76	0	0	0.347222222	35.12152778	0	0	0	0	0	0	0	0
989	md-3 31-10-2019 7V7+3 38X35_1.csv	0	0	3	220.6	0	0	0	0	0	0	0	0	md-3	31/10/2019	7V7+3	17	38x35	1330	78.23529412	POS	1	0	0	5.76	0	0	0.520833333	38.29861111	0	0	0	0	0	0	0	0
990	md-3 31-10-2019 7V7+3 38X35_1.csv	0	0	2	216.3	0	0	0	0	0	0	0	0	md-3	31/10/2019	7V7+3	17	38x35	1330	78.23529412	POS	1	0	0	5.76	0	0	0.347222222	37.55208333	0	0	0	0	0	0	0	0
991	md-3 31-10-2019 7V7+3 38X35_1.csv	0	0	1	83.4	0	0	0	0	0	0	0	0	md-3	31/10/2019	7V7+3	17	38x35	1330	78.23529412	POS	1	0	0	5.76	0	0	0.173611111	14.47916667	0	0	0	0	0	0	0	0
992	md-3 31-10-2019 7V7+3 38X35_1.csv	0	0	0	0	0	0	0	0	0	0	0	0	md-3	31/10/2019	7V7+3	17	38x35	1330	78.23529412	POS	1	0	0	5.76	0	0	0	0	0	0	0	0	0	0	0	0
993	md-3 31-10-2019 7V7+3 38X35_1.csv	0	0	1	75.2	0	0	0	0	0	0	0	0	md-3	31/10/2019	7V7+3	17	38x35	1330	78.23529412	POS	1	0	0	5.76	0	0	0.173611111	13.05555556	0	0	0	0	0	0	0	0
994	md-3 31-10-2019 7V7+3 38X35_2.csv	0	0	0	0	0	0	0	0	0	0	0	0	md-3	31/10/2019	7V7+3	17	38x35	1330	78.23529412	POS	2	0	0	6.43	0	0	0	0	0	0	0	0	0	0	0	0
995	md-3 31-10-2019 7V7+3 38X35_2.csv	0	0	0	0	0	0	0	0	0	0	0	0	md-3	31/10/2019	7V7+3	17	38x35	1330	78.23529412	POS	2	0	0	6.43	0	0	0	0	0	0	0	0	0	0	0	0
996	md-3 31-10-2019 7V7+3 38X35_2.csv	0	0	1	119.4	0	0	0	0	0	0	0	0	md-3	31/10/2019	7V7+3	17	38x35	1330	78.23529412	POS	2	0	0	6.43	0	0	0.155520995	18.56920684	0	0	0	0	0	0	0	0
997	md-3 31-10-2019 7V7+3 38X35_2.csv	0	0	0	0	0	0	0	0	0	0	0	0	md-3	31/10/2019	7V7+3	17	38x35	1330	78.23529412	POS	2	0	0	6.43	0	0	0	0	0	0	0	0	0	0	0	0
998	md-3 31-10-2019 7V7+3 38X35_2.csv	0	0	0	0	0	0	0	0	0	0	0	0	md-3	31/10/2019	7V7+3	17	38x35	1330	78.23529412	POS	2	0	0	6.43	0	0	0	0	0	0	0	0	0	0	0	0
999	md-3 31-10-2019 7V7+3 38X35_2.csv	0	0	0	0	0	0	0	0	0	0	0	0	md-3	31/10/2019	7V7+3	17	38x35	1330	78.23529412	POS	2	0	0	6.43	0	0	0	0	0	0	0	0	0	0	0	0
1000	md-3 31-10-2019 7V7+3 38X35_2.csv	0	0	1	60.2	0	0	0	0	0	0	0	0	md-3	31/10/2019	7V7+3	17	38x35	1330	78.23529412	POS	2	0	0	6.43	0	0	0.155520995	9.362363919	0	0	0	0	0	0	0	0
1001	md-3 31-10-2019 7V7+3 38X35_2.csv	0	0	2	240.6	0	0	0	0	0	0	0	0	md-3	31/10/2019	7V7+3	17	38x35	1330	78.23529412	POS	2	0	0	6.43	0	0	0.311041991	37.41835148	0	0	0	0	0	0	0	0
1002	md-3 31-10-2019 7V7+3 38X35_2.csv	0	0	0	0	0	0	0	0	0	0	0	0	md-3	31/10/2019	7V7+3	17	38x35	1330	78.23529412	POS	2	0	0	6.43	0	0	0	0	0	0	0	0	0	0	0	0
926	md-3 24-10-2019 10V10 70X55 (PG)_3.csv	0	0	3	239	0	0	0	0	0	0	0	0	md-3	24/10/2019	10V10	22	70x55	3850	175	PG	3	0	0	12.9	0	0	0.23255814	18.52713178	0	0	0	0	0	0	0	0
927	md-3 24-10-2019 10V10 70X55 (PG)_3.csv	0	0	1	78.8	0	0	0	0	0	0	0	0	md-3	24/10/2019	10V10	22	70x55	3850	175	PG	3	0	0	12.9	0	0	0.07751938	6.108527132	0	0	0	0	0	0	0	0
928	md-3 24-10-2019 10V10 70X55 (PG)_3.csv	0	0	2	163.5	0	0	0	0	0	0	0	0	md-3	24/10/2019	10V10	22	70x55	3850	175	PG	3	0	0	12.9	0	0	0.15503876	12.6744186	0	0	0	0	0	0	0	0
929	md-3 24-10-2019 10V10 70X55 (PG)_3.csv	0	0	0	0	0	0	0	0	0	0	0	0	md-3	24/10/2019	10V10	22	70x55	3850	175	PG	3	0	0	12.9	0	0	0	0	0	0	0	0	0	0	0	0
930	md-3 24-10-2019 10V10 70X55 (PG)_3.csv	0	0	0	0	0	0	0	0	0	0	0	0	md-3	24/10/2019	10V10	22	70x55	3850	175	PG	3	0	0	12.9	0	0	0	0	0	0	0	0	0	0	0	0
931	md-3 24-10-2019 10V10 70X55 (PG)_3.csv	1	72.6	1	86.4	0	0	0	0	1	61.8	0	0	md-3	24/10/2019	10V10	22	70x55	3850	175	PG	3	0	0	12.9	0.07751938	5.627906977	0.07751938	6.697674419	0	0	0	0	0.07751938	4.790697674	0	0
932	md-3 24-10-2019 10V10 70X55 (PG)_3.csv	0	0	0	0	0	0	0	0	0	0	0	0	md-3	24/10/2019	10V10	22	70x55	3850	175	PG	3	0	0	12.9	0	0	0	0	0	0	0	0	0	0	0	0
933	md-3 24-10-2019 10V10 70X55 (PG)_3.csv	0	0	1	129.1	0	0	0	0	0	0	0	0	md-3	24/10/2019	10V10	22	70x55	3850	175	PG	3	0	0	12.9	0	0	0.07751938	10.00775194	0	0	0	0	0	0	0	0
934	md-3 24-10-2019 10V10 70X55 (PG)_3.csv	0	0	0	0	0	0	0	0	0	0	0	0	md-3	24/10/2019	10V10	22	70x55	3850	175	PG	3	0	0	12.9	0	0	0	0	0	0	0	0	0	0	0	0
935	md-3 24-10-2019 10V10 70X55 (PG)_3.csv	0	0	0	0	0	0	0	0	0	0	0	0	md-3	24/10/2019	10V10	22	70x55	3850	175	PG	3	0	0	12.9	0	0	0	0	0	0	0	0	0	0	0	0
936	md-3 24-10-2019 10V10 70X55 (PG)_3.csv	0	0	0	0	0	0	0	0	0	0	0	0	md-3	24/10/2019	10V10	22	70x55	3850	175	PG	3	0	0	12.9	0	0	0	0	0	0	0	0	0	0	0	0
937	md-3 24-10-2019 10V10 70X55 (PG)_3.csv	0	0	0	0	0	0	0	0	0	0	0	0	md-3	24/10/2019	10V10	22	70x55	3850	175	PG	3	0	0	12.9	0	0	0	0	0	0	0	0	0	0	0	0
938	md-3 24-10-2019 10V10 70X55 (PG)_3.csv	0	0	1	86.7	0	0	0	0	0	0	0	0	md-3	24/10/2019	10V10	22	70x55	3850	175	PG	3	0	0	12.9	0	0	0.07751938	6.720930233	0	0	0	0	0	0	0	0
939	md-3 24-10-2019 10V10 70X55 (PG)_3.csv	1	70.5	1	85.8	0	0	0	0	0	0	0	0	md-3	24/10/2019	10V10	22	70x55	3850	175	PG	3	0	0	12.9	0.07751938	5.465116279	0.07751938	6.651162791	0	0	0	0	0	0	0	0
1003	md-3 31-10-2019 7V7+3 38X35_2.csv	0	0	1	150.5	0	0	0	0	0	0	0	0	md-3	31/10/2019	7V7+3	17	38x35	1330	78.23529412	POS	2	0	0	6.43	0	0	0.155520995	23.4059098	0	0	0	0	0	0	0	0
1004	md-3 31-10-2019 7V7+3 38X35_2.csv	0	0	0	0	0	0	0	0	0	0	0	0	md-3	31/10/2019	7V7+3	17	38x35	1330	78.23529412	POS	2	0	0	6.43	0	0	0	0	0	0	0	0	0	0	0	0
1005	md-3 31-10-2019 7V7+3 38X35_2.csv	0	0	0	0	0	0	0	0	0	0	0	0	md-3	31/10/2019	7V7+3	17	38x35	1330	78.23529412	POS	2	0	0	6.43	0	0	0	0	0	0	0	0	0	0	0	0
1006	md-3 31-10-2019 7V7+3 38X35_2.csv	0	0	0	0	0	0	0	0	0	0	0	0	md-3	31/10/2019	7V7+3	17	38x35	1330	78.23529412	POS	2	0	0	6.43	0	0	0	0	0	0	0	0	0	0	0	0
904	md-3 19-11-2019 7v7+3 35x35_1.csv	0	0			0	0	0	0	0	0	0	0	md-3	19/11/2019	7v7+3	17	35x35	1225	72.05882353	POS	1	0	0	5.32	0	0	0	0	0	0	0	0	0	0	0	0
905	md-3 19-11-2019 7v7+3 35x35_1.csv	0	0	0	0	0	0	0	0	0	0	0	0	md-3	19/11/2019	7v7+3	17	35x35	1225	72.05882353	POS	1	0	0	5.32	0	0	0	0	0	0	0	0	0	0	0	0
906	md-3 19-11-2019 7v7+3 35x35_1.csv	0	0	0	0	0	0	0	0	0	0	0	0	md-3	19/11/2019	7v7+3	17	35x35	1225	72.05882353	POS	1	1	0	5.32	0	0	0	0	0	0	0	0	0	0	0	0
907	md-3 19-11-2019 7v7+3 35x35_1.csv	0	0	2	226.3	0	0	0	0	0	0	0	0	md-3	19/11/2019	7v7+3	17	35x35	1225	72.05882353	POS	1	0	0	5.32	0	0	0.37593985	42.53759398	0	0	0	0	0	0	0	0
908	md-3 19-11-2019 7v7+3 35x35_1.csv	0	0	2	223.4	0	0	0	0	0	0	0	0	md-3	19/11/2019	7v7+3	17	35x35	1225	72.05882353	POS	1	0	0	5.32	0	0	0.37593985	41.9924812	0	0	0	0	0	0	0	0
909	md-3 19-11-2019 7v7+3 35x35_1.csv	0	0	0	0	0	0	0	0	0	0	0	0	md-3	19/11/2019	7v7+3	17	35x35	1225	72.05882353	POS	1	0	1	5.32	0	0	0	0	0	0	0	0	0	0	0	0
910	md-3 19-11-2019 7v7+3 35x35_1.csv	0	0	2	216.2	0	0	0	0	0	0	0	0	md-3	19/11/2019	7v7+3	17	35x35	1225	72.05882353	POS	1	0	0	5.32	0	0	0.37593985	40.63909774	0	0	0	0	0	0	0	0
911	md-3 19-11-2019 7v7+3 35x35_1.csv	0	0	1	137.9	0	0	0	0	0	0	0	0	md-3	19/11/2019	7v7+3	17	35x35	1225	72.05882353	POS	1	0	0	5.32	0	0	0.187969925	25.92105263	0	0	0	0	0	0	0	0
912	md-3 19-11-2019 7v7+3 35x35_1.csv	0	0	1	90.7	0	0	0	0	0	0	0	0	md-3	19/11/2019	7v7+3	17	35x35	1225	72.05882353	POS	1	0	0	5.32	0	0	0.187969925	17.04887218	0	0	0	0	0	0	0	0
913	md-3 19-11-2019 7v7+3 35x35_1.csv	0	0	1	103.3	0	0	0	0	0	0	0	0	md-3	19/11/2019	7v7+3	17	35x35	1225	72.05882353	POS	1	0	1	5.32	0	0	0.187969925	19.41729323	0	0	0	0	0	0	0	0
914	md-3 19-11-2019 7v7+3 35x35_1.csv	0	0	0	0	0	0	0	0	0	0	0	0	md-3	19/11/2019	7v7+3	17	35x35	1225	72.05882353	POS	1	0	0	5.32	0	0	0	0	0	0	0	0	0	0	0	0
955	md-3 31-10-2019 10V10 60X55 (PG)_1.csv	0	0	1	84.8	0	0	0	0	0	0	0	0	md-3	31/10/2019	10V10	22	60x55	3300	150	PG	1	0	0	12.87	0	0	0.077700078	6.588966589	0	0	0	0	0	0	0	0
956	md-3 31-10-2019 10V10 60X55 (PG)_1.csv	0	0	1	111.8	0	0	0	0	0	0	0	0	md-3	31/10/2019	10V10	22	60x55	3300	150	PG	1	0	0	12.87	0	0	0.077700078	8.686868687	0	0	0	0	0	0	0	0
957	md-3 31-10-2019 10V10 60X55 (PG)_1.csv	0	0	1	76.4	0	0	0	0	0	0	0	0	md-3	31/10/2019	10V10	22	60x55	3300	150	PG	1	0	0	12.87	0	0	0.077700078	5.936285936	0	0	0	0	0	0	0	0
958	md-3 31-10-2019 10V10 60X55 (PG)_1.csv	0	0	1	104.7	0	0	0	0	0	0	0	0	md-3	31/10/2019	10V10	22	60x55	3300	150	PG	1	0	0	12.87	0	0	0.077700078	8.135198135	0	0	0	0	0	0	0	0
959	md-3 31-10-2019 10V10 60X55 (PG)_1.csv	0	0	2	175.5	0	0	0	0	0	0	0	0	md-3	31/10/2019	10V10	22	60x55	3300	150	PG	1	0	0	12.87	0	0	0.155400155	13.63636364	0	0	0	0	0	0	0	0
960	md-3 31-10-2019 10V10 60X55 (PG)_1.csv	0	0	0	0	0	0	0	0	0	0	0	0	md-3	31/10/2019	10V10	22	60x55	3300	150	PG	1	0	0	12.87	0	0	0	0	0	0	0	0	0	0	0	0
961	md-3 31-10-2019 10V10 60X55 (PG)_1.csv	0	0	3	271.3	0	0	0	0	0	0	0	0	md-3	31/10/2019	10V10	22	60x55	3300	150	PG	1	0	0	12.87	0	0	0.233100233	21.08003108	0	0	0	0	0	0	0	0
962	md-3 31-10-2019 10V10 60X55 (PG)_1.csv	0	0	1	60.2	0	0	0	0	0	0	0	0	md-3	31/10/2019	10V10	22	60x55	3300	150	PG	1	0	0	12.87	0	0	0.077700078	4.677544678	0	0	0	0	0	0	0	0
963	md-3 31-10-2019 10V10 60X55 (PG)_1.csv	0	0	1	88.1	0	0	0	0	0	0	0	0	md-3	31/10/2019	10V10	22	60x55	3300	150	PG	1	0	0	12.87	0	0	0.077700078	6.845376845	0	0	0	0	0	0	0	0
964	md-3 31-10-2019 10V10 60X55 (PG)_1.csv	0	0	0	0	0	0	0	0	0	0	0	0	md-3	31/10/2019	10V10	22	60x55	3300	150	PG	1	0	0	12.87	0	0	0	0	0	0	0	0	0	0	0	0
965	md-3 31-10-2019 10V10 60X55 (PG)_1.csv	0	0	2	174.4	0	0	0	0	0	0	0	0	md-3	31/10/2019	10V10	22	60x55	3300	150	PG	1	0	0	12.87	0	0	0.155400155	13.55089355	0	0	0	0	0	0	0	0
966	md-3 31-10-2019 10V10 60X55 (PG)_1.csv	0	0	1	60.8	0	0	0	0	0	0	0	0	md-3	31/10/2019	10V10	22	60x55	3300	150	PG	1	0	0	12.87	0	0	0.077700078	4.724164724	0	0	0	0	0	0	0	0
967	md-3 31-10-2019 10V10 60X55 (PG)_1.csv	0	0	0	0	0	0	0	0	0	0	0	0	md-3	31/10/2019	10V10	22	60x55	3300	150	PG	1	0	0	12.87	0	0	0	0	0	0	0	0	0	0	0	0
968	md-3 31-10-2019 10V10 60X55 (PG)_2.csv	0	0	3	286.4	0	0	0	0	0	0	0	0	md-3	31/10/2019	10V10	22	60x55	3300	150	PG	2	0	0	12.4	0	0	0.241935484	23.09677419	0	0	0	0	0	0	0	0
969	md-3 31-10-2019 10V10 60X55 (PG)_2.csv	0	0	2	126.7	0	0	0	0	0	0	0	0	md-3	31/10/2019	10V10	22	60x55	3300	150	PG	2	0	0	12.4	0	0	0.161290323	10.21774194	0	0	0	0	0	0	0	0
970	md-3 31-10-2019 10V10 60X55 (PG)_2.csv	0	0	0	0	0	0	0	0	0	0	0	0	md-3	31/10/2019	10V10	22	60x55	3300	150	PG	2	0	0	12.4	0	0	0	0	0	0	0	0	0	0	0	0
971	md-3 31-10-2019 10V10 60X55 (PG)_2.csv	0	0	3	331.9	0	0	0	0	0	0	0	0	md-3	31/10/2019	10V10	22	60x55	3300	150	PG	2	0	0	12.4	0	0	0.241935484	26.76612903	0	0	0	0	0	0	0	0
972	md-3 31-10-2019 10V10 60X55 (PG)_2.csv	0	0	1	62	0	0	0	0	0	0	0	0	md-3	31/10/2019	10V10	22	60x55	3300	150	PG	2	0	0	12.4	0	0	0.080645161	5	0	0	0	0	0	0	0	0
973	md-3 31-10-2019 10V10 60X55 (PG)_2.csv	0	0	1	62.9	0	0	0	0	0	0	0	0	md-3	31/10/2019	10V10	22	60x55	3300	150	PG	2	0	0	12.4	0	0	0.080645161	5.072580645	0	0	0	0	0	0	0	0
974	md-3 31-10-2019 10V10 60X55 (PG)_2.csv	0	0	0	0	0	0	0	0	0	0	0	0	md-3	31/10/2019	10V10	22	60x55	3300	150	PG	2	0	0	12.4	0	0	0	0	0	0	0	0	0	0	0	0
975	md-3 31-10-2019 10V10 60X55 (PG)_2.csv	0	0	0	0	0	0	0	0	0	0	0	0	md-3	31/10/2019	10V10	22	60x55	3300	150	PG	2	0	0	12.4	0	0	0	0	0	0	0	0	0	0	0	0
976	md-3 31-10-2019 10V10 60X55 (PG)_2.csv	0	0	0	0	0	0	0	0	0	0	0	0	md-3	31/10/2019	10V10	22	60x55	3300	150	PG	2	0	0	12.4	0	0	0	0	0	0	0	0	0	0	0	0
977	md-3 31-10-2019 10V10 60X55 (PG)_2.csv	0	0	0	0	0	0	0	0	0	0	0	0	md-3	31/10/2019	10V10	22	60x55	3300	150	PG	2	0	0	12.4	0	0	0	0	0	0	0	0	0	0	0	0
978	md-3 31-10-2019 10V10 60X55 (PG)_2.csv	0	0	0	0	0	0	0	0	0	0	0	0	md-3	31/10/2019	10V10	22	60x55	3300	150	PG	2	0	0	12.4	0	0	0	0	0	0	0	0	0	0	0	0
979	md-3 31-10-2019 10V10 60X55 (PG)_2.csv	0	0	1	75.2	0	0	0	0	0	0	0	0	md-3	31/10/2019	10V10	22	60x55	3300	150	PG	2	0	0	12.4	0	0	0.080645161	6.064516129	0	0	0	0	0	0	0	0
980	md-3 31-10-2019 10V10 60X55 (PG)_2.csv	0	0	1	76.3	0	0	0	0	0	0	0	0	md-3	31/10/2019	10V10	22	60x55	3300	150	PG	2	0	0	12.4	0	0	0.080645161	6.153225806	0	0	0	0	0	0	0	0
915	md-3 19-11-2019 7v7+3 35x35_2.csv	0	0	3	315.3	0	0	0	0	0	0	0	0	md-3	19/11/2019	7v7+3	17	35x35	1225	72.05882353	POS	2	0	0	5.57	0	0	0.538599641	56.60682226	0	0	0	0	0	0	0	0
916	md-3 19-11-2019 7v7+3 35x35_2.csv	0	0	0	0	0	0	0	0	0	0	0	0	md-3	19/11/2019	7v7+3	17	35x35	1225	72.05882353	POS	2	0	1	5.57	0	0	0	0	0	0	0	0	0	0	0	0
917	md-3 19-11-2019 7v7+3 35x35_2.csv	0	0	1	80.7	0	0	0	0	0	0	0	0	md-3	19/11/2019	7v7+3	17	35x35	1225	72.05882353	POS	2	0	0	5.57	0	0	0.179533214	14.48833034	0	0	0	0	0	0	0	0
918	md-3 19-11-2019 7v7+3 35x35_2.csv	0	0	2	187.8	0	0	0	0	0	0	0	0	md-3	19/11/2019	7v7+3	17	35x35	1225	72.05882353	POS	2	0	0	5.57	0	0	0.359066427	33.71633752	0	0	0	0	0	0	0	0
919	md-3 19-11-2019 7v7+3 35x35_2.csv	0	0	1	105.2	0	0	0	0	0	0	0	0	md-3	19/11/2019	7v7+3	17	35x35	1225	72.05882353	POS	2	0	0	5.57	0	0	0.179533214	18.88689408	0	0	0	0	0	0	0	0
920	md-3 19-11-2019 7v7+3 35x35_2.csv	0	0	0	0	0	0	0	0	0	0	0	0	md-3	19/11/2019	7v7+3	17	35x35	1225	72.05882353	POS	2	0	0	5.57	0	0	0	0	0	0	0	0	0	0	0	0
921	md-3 19-11-2019 7v7+3 35x35_2.csv	0	0	1	62.8	0	0	0	0	0	0	0	0	md-3	19/11/2019	7v7+3	17	35x35	1225	72.05882353	POS	2	1	0	5.57	0	0	0.179533214	11.27468582	0	0	0	0	0	0	0	0
922	md-3 19-11-2019 7v7+3 35x35_2.csv	0	0	0	0	0	0	0	0	0	0	0	0	md-3	19/11/2019	7v7+3	17	35x35	1225	72.05882353	POS	2	0	0	5.57	0	0	0	0	0	0	0	0	0	0	0	0
923	md-3 19-11-2019 7v7+3 35x35_2.csv	0	0	2	157.3	0	0	0	0	0	0	0	0	md-3	19/11/2019	7v7+3	17	35x35	1225	72.05882353	POS	2	0	0	5.57	0	0	0.359066427	28.24057451	0	0	0	0	0	0	0	0
924	md-3 19-11-2019 7v7+3 35x35_2.csv	0	0	1	69.3	0	0	0	0	0	0	0	0	md-3	19/11/2019	7v7+3	17	35x35	1225	72.05882353	POS	2	0	1	5.57	0	0	0.179533214	12.44165171	0	0	0	0	0	0	0	0
925	md-3 19-11-2019 7v7+3 35x35_2.csv	0	0	0	0	0	0	0	0	0	0	0	0	md-3	19/11/2019	7v7+3	17	35x35	1225	72.05882353	POS	2	0	0	5.57	0	0	0	0	0	0	0	0	0	0	0	0
940	md-3 27-11-2019 7V7+3 35x35_1.csv	0	0	2	209.8	0	0	0	0	0	0	0	0	md-3	27/11/2019	7V7+3	17	35x35	1225	72.05	POS	1	0	0	5.005	0	0	0.3996004	41.91808192	0	0	0	0	0	0	0	0
941	md-3 27-11-2019 7V7+3 35x35_1.csv	0	0	0	0	0	0	0	0	0	0	0	0	md-3	27/11/2019	7V7+3	17	35x35	1225	72.05	POS	1	0	0	5.005	0	0	0	0	0	0	0	0	0	0	0	0
942	md-3 27-11-2019 7V7+3 35x35_1.csv	0	0	0	0	0	0	0	0	0	0	0	0	md-3	27/11/2019	7V7+3	17	35x35	1225	72.05	POS	1	0	0	5.005	0	0	0	0	0	0	0	0	0	0	0	0
943	md-3 27-11-2019 7V7+3 35x35_1.csv	0	0	2	286.4	0	0	0	0	0	0	0	0	md-3	27/11/2019	7V7+3	17	35x35	1225	72.05	POS	1	0	0	5.005	0	0	0.3996004	57.22277722	0	0	0	0	0	0	0	0
944	md-3 27-11-2019 7V7+3 35x35_1.csv	0	0	1	98.5	0	0	0	0	0	0	0	0	md-3	27/11/2019	7V7+3	17	35x35	1225	72.05	POS	1	0	0	5.005	0	0	0.1998002	19.68031968	0	0	0	0	0	0	0	0
945	md-3 27-11-2019 7V7+3 35x35_1.csv	0	0	0	0	0	0	0	0	0	0	0	0	md-3	27/11/2019	7V7+3	17	35x35	1225	72.05	POS	1	0	0	5.005	0	0	0	0	0	0	0	0	0	0	0	0
946	md-3 27-11-2019 7V7+3 35x35_1.csv	0	0	0	0	0	0	0	0	0	0	0	0	md-3	27/11/2019	7V7+3	17	35x35	1225	72.05	POS	1	0	0	5.005	0	0	0	0	0	0	0	0	0	0	0	0
947	md-3 27-11-2019 7V7+3 35x35_1.csv	0	0	1	239.4	0	0	0	0	0	0	0	0	md-3	27/11/2019	7V7+3	17	35x35	1225	72.05	POS	1	0	0	5.005	0	0	0.1998002	47.83216783	0	0	0	0	0	0	0	0
948	md-3 27-11-2019 7V7+3 35x35_1.csv	0	0			0	0	0	0	0	0	0	0	md-3	27/11/2019	7V7+3	17	35x35	1225	72.05	POS	1	0	0	5.005	0	0	0	0	0	0	0	0	0	0	0	0
949	md-3 27-11-2019 7V7+3 35x35_1.csv	0	0	1	162.5	0	0	0	0	0	0	0	0	md-3	27/11/2019	7V7+3	17	35x35	1225	72.05	POS	1	0	0	5.005	0	0	0.1998002	32.46753247	0	0	0	0	0	0	0	0
950	md-3 27-11-2019 7V7+3 35x35_1.csv	1	78.9	2	227.4	0	0	0	0	1	76.8	0	0	md-3	27/11/2019	7V7+3	17	35x35	1225	72.05	POS	1	0	0	5.005	0.1998002	15.76423576	0.3996004	45.43456543	0	0	0	0	0.1998002	15.34465534	0	0
951	md-3 27-11-2019 7V7+3 35x35_1.csv	0	0	0	0	0	0	0	0	0	0	0	0	md-3	27/11/2019	7V7+3	17	35x35	1225	72.05	POS	1	0	0	5.005	0	0	0	0	0	0	0	0	0	0	0	0
952	md-3 27-11-2019 7V7+3 35x35_1.csv	0	0	0	0	0	0	0	0	0	0	0	0	md-3	27/11/2019	7V7+3	17	35x35	1225	72.05	POS	1	0	0	5.005	0	0	0	0	0	0	0	0	0	0	0	0
953	md-3 27-11-2019 7V7+3 35x35_1.csv	0	0	3	239.9	0	0	0	0	0	0	0	0	md-3	27/11/2019	7V7+3	17	35x35	1225	72.05	POS	1	0	0	5.005	0	0	0.599400599	47.93206793	0	0	0	0	0	0	0	0
954	md-3 27-11-2019 7V7+3 35x35_1.csv	0	0	1	100.9	0	0	0	0	0	0	0	0	md-3	27/11/2019	7V7+3	17	35x35	1225	72.05	POS	1	0	0	5.005	0	0	0.1998002	20.15984016	0	0	0	0	0	0	0	0
1007	md-3 7-11-2019 10V10 55X60 (PG)_1.csv	1	72.6	2	261.6	0	0	0	0	1	77.3	0	0	md-3	07/11/2019	10V10	22	55x60	3300	150	PG	1	0	0	10.18	0.098231827	7.131630648	0.196463654	25.69744597	0	0	0	0	0.098231827	7.593320236	0	0
1008	md-3 7-11-2019 10V10 55X60 (PG)_1.csv	1	90	0	0	0	0	0	0	0	0	0	0	md-3	07/11/2019	10V10	22	55x60	3300	150	PG	1	0	0	10.18	0.098231827	8.84086444	0	0	0	0	0	0	0	0	0	0
1009	md-3 7-11-2019 10V10 55X60 (PG)_1.csv	0	0	1	70.5	0	0	0	0	0	0	0	0	md-3	07/11/2019	10V10	22	55x60	3300	150	PG	1	0	0	10.18	0	0	0.098231827	6.925343811	0	0	0	0	0	0	0	0
1010	md-3 7-11-2019 10V10 55X60 (PG)_1.csv	0	0	2	191.7	0	0	0	0	0	0	0	0	md-3	07/11/2019	10V10	22	55x60	3300	150	PG	1	0	0	10.18	0	0	0.196463654	18.83104126	0	0	0	0	0	0	0	0
1011	md-3 7-11-2019 10V10 55X60 (PG)_1.csv	0	0	0	0	0	0	0	0	0	0	0	0	md-3	07/11/2019	10V10	22	55x60	3300	150	PG	1	0	0	10.18	0	0	0	0	0	0	0	0	0	0	0	0
1012	md-3 7-11-2019 10V10 55X60 (PG)_1.csv	0	0	1	111	0	0	0	0	0	0	0	0	md-3	07/11/2019	10V10	22	55x60	3300	150	PG	1	0	0	10.18	0	0	0.098231827	10.90373281	0	0	0	0	0	0	0	0
1013	md-3 7-11-2019 10V10 55X60 (PG)_1.csv	0	0	2	130.6	0	0	0	0	0	0	0	0	md-3	07/11/2019	10V10	22	55x60	3300	150	PG	1	0	0	10.18	0	0	0.196463654	12.82907662	0	0	0	0	0	0	0	0
1014	md-3 7-11-2019 10V10 55X60 (PG)_1.csv	0	0	1	79.3	0	0	0	0	0	0	0	0	md-3	07/11/2019	10V10	22	55x60	3300	150	PG	1	0	0	10.18	0	0	0.098231827	7.78978389	0	0	0	0	0	0	0	0
1015	md-3 7-11-2019 10V10 55X60 (PG)_1.csv	0	0	2	163.9	0	0	0	0	0	0	0	0	md-3	07/11/2019	10V10	22	55x60	3300	150	PG	1	0	0	10.18	0	0	0.196463654	16.10019646	0	0	0	0	0	0	0	0
1016	md-3 7-11-2019 10V10 55X60 (PG)_1.csv	0	0	3	265.7	0	0	0	0	0	0	0	0	md-3	07/11/2019	10V10	22	55x60	3300	150	PG	1	0	0	10.18	0	0	0.294695481	26.10019646	0	0	0	0	0	0	0	0
1017	md-3 7-11-2019 10V10 55X60 (PG)_1.csv	0	0	0	0	0	0	0	0	0	0	0	0	md-3	07/11/2019	10V10	22	55x60	3300	150	PG	1	0	0	10.18	0	0	0	0	0	0	0	0	0	0	0	0
1018	md-3 7-11-2019 10V10 55X60 (PG)_1.csv	0	0	0	0	0	0	0	0	0	0	0	0	md-3	07/11/2019	10V10	22	55x60	3300	150	PG	1	0	0	10.18	0	0	0	0	0	0	0	0	0	0	0	0
1019	md-3 7-11-2019 10V10 55X60 (PG)_1.csv	1	65.5	0	0	0	0	0	0	0	0	0	0	md-3	07/11/2019	10V10	22	55x60	3300	150	PG	1	0	0	10.18	0.098231827	6.434184676	0	0	0	0	0	0	0	0	0	0
1020	md-3 7-11-2019 10V10 55X60 (PG)_1.csv	1	64.1	1	133.7	0	0	0	0	1	62.1	0	0	md-3	07/11/2019	10V10	22	55x60	3300	150	PG	1	0	0	10.18	0.098231827	6.296660118	0.098231827	13.13359528	0	0	0	0	0.098231827	6.100196464	0	0
1021	md-3 7-11-2019 10V10 55X60 (PG)_1.csv	0	0	1	130.7	0	0	0	0	0	0	0	0	md-3	07/11/2019	10V10	22	55x60	3300	150	PG	1	0	0	10.18	0	0	0.098231827	12.8388998	0	0	0	0	0	0	0	0
1022	md-3 7-11-2019 10V10 55X60 (PG)_2.csv	0	0	1	103.4	0	0	0	0	0	0	0	0	md-3	07/11/2019	10V10	22	55x60	3300	150	PG	2	0	0	11.6	0	0	0.086206897	8.913793103	0	0	0	0	0	0	0	0
1023	md-3 7-11-2019 10V10 55X60 (PG)_2.csv	0	0	2	183.9	1	81.1	0	0	1	73.6	0	0	md-3	07/11/2019	10V10	22	55x60	3300	150	PG	2	0	0	11.6	0	0	0.172413793	15.85344828	0.086206897	6.99137931	0	0	0.086206897	6.344827586	0	0
1024	md-3 7-11-2019 10V10 55X60 (PG)_2.csv	0	0	1	85.8	0	0	0	0	0	0	0	0	md-3	07/11/2019	10V10	22	55x60	3300	150	PG	2	0	0	11.6	0	0	0.086206897	7.396551724	0	0	0	0	0	0	0	0
1025	md-3 7-11-2019 10V10 55X60 (PG)_2.csv	0	0	1	96.8	0	0	0	0	0	0	0	0	md-3	07/11/2019	10V10	22	55x60	3300	150	PG	2	0	0	11.6	0	0	0.086206897	8.344827586	0	0	0	0	0	0	0	0
1026	md-3 7-11-2019 10V10 55X60 (PG)_2.csv	0	0	2	209.1	0	0	0	0	0	0	0	0	md-3	07/11/2019	10V10	22	55x60	3300	150	PG	2	0	0	11.6	0	0	0.172413793	18.02586207	0	0	0	0	0	0	0	0
1027	md-3 7-11-2019 10V10 55X60 (PG)_2.csv	0	0	1	87.9	0	0	0	0	0	0	0	0	md-3	07/11/2019	10V10	22	55x60	3300	150	PG	2	0	0	11.6	0	0	0.086206897	7.577586207	0	0	0	0	0	0	0	0
1028	md-3 7-11-2019 10V10 55X60 (PG)_2.csv	0	0	0	0	0	0	0	0	0	0	0	0	md-3	07/11/2019	10V10	22	55x60	3300	150	PG	2	0	0	11.6	0	0	0	0	0	0	0	0	0	0	0	0
1029	md-3 7-11-2019 10V10 55X60 (PG)_2.csv	0	0	0	0	0	0	0	0	0	0	0	0	md-3	07/11/2019	10V10	22	55x60	3300	150	PG	2	0	0	11.6	0	0	0	0	0	0	0	0	0	0	0	0
1030	md-3 7-11-2019 10V10 55X60 (PG)_2.csv	0	0	2	185.6	0	0	0	0	0	0	0	0	md-3	07/11/2019	10V10	22	55x60	3300	150	PG	2	0	0	11.6	0	0	0.172413793	16	0	0	0	0	0	0	0	0
1031	md-3 7-11-2019 10V10 55X60 (PG)_2.csv	0	0	1	99.9	0	0	0	0	0	0	0	0	md-3	07/11/2019	10V10	22	55x60	3300	150	PG	2	0	0	11.6	0	0	0.086206897	8.612068966	0	0	0	0	0	0	0	0
1032	md-3 7-11-2019 10V10 55X60 (PG)_2.csv	0	0	0	0	0	0	0	0	0	0	0	0	md-3	07/11/2019	10V10	22	55x60	3300	150	PG	2	0	0	11.6	0	0	0	0	0	0	0	0	0	0	0	0
1033	md-3 7-11-2019 10V10 55X60 (PG)_2.csv	0	0	1	105.6	0	0	0	0	0	0	0	0	md-3	07/11/2019	10V10	22	55x60	3300	150	PG	2	0	0	11.6	0	0	0.086206897	9.103448276	0	0	0	0	0	0	0	0
1034	md-3 7-11-2019 10V10 55X60 (PG)_2.csv	0	0	0	0	0	0	0	0	0	0	0	0	md-3	07/11/2019	10V10	22	55x60	3300	150	PG	2	0	0	11.6	0	0	0	0	0	0	0	0	0	0	0	0
1035	md-3 7-11-2019 10V10 55X60 (PG)_2.csv	0	0	1	90.4	0	0	0	0	0	0	0	0	md-3	07/11/2019	10V10	22	55x60	3300	150	PG	2	0	0	11.6	0	0	0.086206897	7.793103448	0	0	0	0	0	0	0	0
1036	md-3 7-11-2019 10V10 55X60 (PG)_2.csv	0	0	0	0	0	0	0	0	0	0	0	0	md-3	07/11/2019	10V10	22	55x60	3300	150	PG	2	0	0	11.6	0	0	0	0	0	0	0	0	0	0	0	0
1037	md-4 18-11-2019 10V10 55X50 (PG)_1.csv	0	0	2	271.9	0	0	0	0	0	0	0	0	md-4	18/11/2019	10V10	22	55x50	2750	125	PG	1	0	0	9.2	0	0	0.217391304	29.55434783	0	0	0	0	0	0	0	0
1038	md-4 18-11-2019 10V10 55X50 (PG)_1.csv	0	0	0	0	0	0	0	0	0	0	0	0	md-4	18/11/2019	10V10	22	55x50	2750	125	PG	1	0	0	9.2	0	0	0	0	0	0	0	0	0	0	0	0
1039	md-4 18-11-2019 10V10 55X50 (PG)_1.csv	0	0	0	0	0	0	0	0	0	0	0	0	md-4	18/11/2019	10V10	22	55x50	2750	125	PG	1	0	0	9.2	0	0	0	0	0	0	0	0	0	0	0	0
1040	md-4 18-11-2019 10V10 55X50 (PG)_1.csv	0	0	1	76.1	0	0	0	0	0	0	0	0	md-4	18/11/2019	10V10	22	55x50	2750	125	PG	1	0	0	9.2	0	0	0.108695652	8.27173913	0	0	0	0	0	0	0	0
1041	md-4 18-11-2019 10V10 55X50 (PG)_1.csv	0	0	2	243.9	0	0	0	0	0	0	0	0	md-4	18/11/2019	10V10	22	55x50	2750	125	PG	1	0	0	9.2	0	0	0.217391304	26.51086957	0	0	0	0	0	0	0	0
1042	md-4 18-11-2019 10V10 55X50 (PG)_1.csv	0	0	0	0	0	0	0	0	0	0	0	0	md-4	18/11/2019	10V10	22	55x50	2750	125	PG	1	0	0	9.2	0	0	0	0	0	0	0	0	0	0	0	0
1043	md-4 18-11-2019 10V10 55X50 (PG)_1.csv	0	0	1	114.5	0	0	0	0	0	0	0	0	md-4	18/11/2019	10V10	22	55x50	2750	125	PG	1	0	0	9.2	0	0	0.108695652	12.44565217	0	0	0	0	0	0	0	0
1044	md-4 18-11-2019 10V10 55X50 (PG)_1.csv	0	0	0	0	0	0	0	0	0	0	0	0	md-4	18/11/2019	10V10	22	55x50	2750	125	PG	1	0	0	9.2	0	0	0	0	0	0	0	0	0	0	0	0
1045	md-4 18-11-2019 10V10 55X50 (PG)_1.csv	0	0	1	90.8	0	0	0	0	0	0	0	0	md-4	18/11/2019	10V10	22	55x50	2750	125	PG	1	0	0	9.2	0	0	0.108695652	9.869565217	0	0	0	0	0	0	0	0
1046	md-4 18-11-2019 10V10 55X50 (PG)_1.csv	0	0	1	64	0	0	0	0	0	0	0	0	md-4	18/11/2019	10V10	22	55x50	2750	125	PG	1	0	0	9.2	0	0	0.108695652	6.956521739	0	0	0	0	0	0	0	0
1047	md-4 18-11-2019 10V10 55X50 (PG)_1.csv	0	0	1	117.1	0	0	0	0	0	0	0	0	md-4	18/11/2019	10V10	22	55x50	2750	125	PG	1	0	0	9.2	0	0	0.108695652	12.72826087	0	0	0	0	0	0	0	0
1048	md-4 18-11-2019 10V10 55X50 (PG)_2.csv	0	0	3	353.4	0	0	0	0	0	0	0	0	md-4	18/11/2019	10V10	22	55x50	2750	125	PG	2	0	0	9.1	0	0	0.32967033	38.83516484	0	0	0	0	0	0	0	0
1049	md-4 18-11-2019 10V10 55X50 (PG)_2.csv	0	0	2	147.7	0	0	0	0	0	0	0	0	md-4	18/11/2019	10V10	22	55x50	2750	125	PG	2	0	0	9.1	0	0	0.21978022	16.23076923	0	0	0	0	0	0	0	0
1050	md-4 18-11-2019 10V10 55X50 (PG)_2.csv	0	0	1	105.3	0	0	0	0	0	0	0	0	md-4	18/11/2019	10V10	22	55x50	2750	125	PG	2	0	0	9.1	0	0	0.10989011	11.57142857	0	0	0	0	0	0	0	0
1051	md-4 18-11-2019 10V10 55X50 (PG)_2.csv	0	0	1	62	0	0	0	0	0	0	0	0	md-4	18/11/2019	10V10	22	55x50	2750	125	PG	2	0	0	9.1	0	0	0.10989011	6.813186813	0	0	0	0	0	0	0	0
1052	md-4 18-11-2019 10V10 55X50 (PG)_2.csv	0	0	2	158.6	0	0	0	0	0	0	0	0	md-4	18/11/2019	10V10	22	55x50	2750	125	PG	2	0	0	9.1	0	0	0.21978022	17.42857143	0	0	0	0	0	0	0	0
1053	md-4 18-11-2019 10V10 55X50 (PG)_2.csv	0	0	1	75.7	0	0	0	0	0	0	0	0	md-4	18/11/2019	10V10	22	55x50	2750	125	PG	2	0	0	9.1	0	0	0.10989011	8.318681319	0	0	0	0	0	0	0	0
1054	md-4 18-11-2019 10V10 55X50 (PG)_2.csv	0	0	2	167.9	0	0	0	0	0	0	0	0	md-4	18/11/2019	10V10	22	55x50	2750	125	PG	2	0	0	9.1	0	0	0.21978022	18.45054945	0	0	0	0	0	0	0	0
1055	md-4 18-11-2019 10V10 55X50 (PG)_2.csv	0	0	0	0	0	0	0	0	0	0	0	0	md-4	18/11/2019	10V10	22	55x50	2750	125	PG	2	0	0	9.1	0	0	0	0	0	0	0	0	0	0	0	0
1056	md-4 18-11-2019 10V10 55X50 (PG)_2.csv	0	0	1	70.8	0	0	0	0	0	0	0	0	md-4	18/11/2019	10V10	22	55x50	2750	125	PG	2	0	0	9.1	0	0	0.10989011	7.78021978	0	0	0	0	0	0	0	0
1057	md-4 18-11-2019 10V10 55X50 (PG)_2.csv	0	0	0	0	0	0	0	0	0	0	0	0	md-4	18/11/2019	10V10	22	55x50	2750	125	PG	2	0	0	9.1	0	0	0	0	0	0	0	0	0	0	0	0
1058	md-4 18-11-2019 10V10 55X50 (PG)_2.csv	0	0	1	64.5	0	0	0	0	0	0	0	0	md-4	18/11/2019	10V10	22	55x50	2750	125	PG	2	0	0	9.1	0	0	0.10989011	7.087912088	0	0	0	0	0	0	0	0
1059	md-4 26-11-2019 10V10 55X60 (PG)_1.csv	0	0	2	247.2	0	0	0	0	0	0	0	0	md-4	26/11/2019	10V10	22	55x60	3300	150	PG	1	0	0	13.02	0	0	0.153609831	18.98617512	0	0	0	0	0	0	0	0
1060	md-4 26-11-2019 10V10 55X60 (PG)_1.csv	0	0	0	0	0	0	0	0	0	0	0	0	md-4	26/11/2019	10V10	22	55x60	3300	150	PG	1	0	0	13.02	0	0	0	0	0	0	0	0	0	0	0	0
1061	md-4 26-11-2019 10V10 55X60 (PG)_1.csv	0	0	1	103.2	0	0	0	0	0	0	0	0	md-4	26/11/2019	10V10	22	55x60	3300	150	PG	1	0	0	13.02	0	0	0.076804916	7.926267281	0	0	0	0	0	0	0	0
1062	md-4 26-11-2019 10V10 55X60 (PG)_1.csv	1	65.4	2	166.7	0	0	1	100.6	1	65.1	0	0	md-4	26/11/2019	10V10	22	55x60	3300	150	PG	1	0	0	13.02	0.076804916	5.023041475	0.153609831	12.80337942	0	0	0.076804916	7.726574501	0.076804916	5	0	0
1063	md-4 26-11-2019 10V10 55X60 (PG)_1.csv	0	0	2	196	0	0	0	0	0	0	0	0	md-4	26/11/2019	10V10	22	55x60	3300	150	PG	1	0	0	13.02	0	0	0.153609831	15.05376344	0	0	0	0	0	0	0	0
1064	md-4 26-11-2019 10V10 55X60 (PG)_1.csv	0	0	1	87.8	0	0	0	0	0	0	0	0	md-4	26/11/2019	10V10	22	55x60	3300	150	PG	1	0	0	13.02	0	0	0.076804916	6.743471582	0	0	0	0	0	0	0	0
1065	md-4 26-11-2019 10V10 55X60 (PG)_1.csv	0	0	0	0	0	0	0	0	0	0	0	0	md-4	26/11/2019	10V10	22	55x60	3300	150	PG	1	0	0	13.02	0	0	0	0	0	0	0	0	0	0	0	0
1066	md-4 26-11-2019 10V10 55X60 (PG)_1.csv	0	0	3	223.5	0	0	0	0	0	0	0	0	md-4	26/11/2019	10V10	22	55x60	3300	150	PG	1	0	0	13.02	0	0	0.230414747	17.16589862	0	0	0	0	0	0	0	0
1067	md-4 26-11-2019 10V10 55X60 (PG)_1.csv	1	89	3	225.8	0	0	0	0	0	0	0	0	md-4	26/11/2019	10V10	22	55x60	3300	150	PG	1	0	0	13.02	0.076804916	6.835637481	0.230414747	17.34254992	0	0	0	0	0	0	0	0
1068	md-4 26-11-2019 10V10 55X60 (PG)_1.csv	0	0	3	228.9	0	0	0	0	0	0	0	0	md-4	26/11/2019	10V10	22	55x60	3300	150	PG	1	0	0	13.02	0	0	0.230414747	17.58064516	0	0	0	0	0	0	0	0
1069	md-4 26-11-2019 10V10 55X60 (PG)_1.csv	0	0	1	87.4	0	0	0	0	0	0	0	0	md-4	26/11/2019	10V10	22	55x60	3300	150	PG	1	0	0	13.02	0	0	0.076804916	6.712749616	0	0	0	0	0	0	0	0
1070	md-4 26-11-2019 10V10 55X60 (PG)_1.csv	0	0	3	207.2	0	0	0	0	0	0	0	0	md-4	26/11/2019	10V10	22	55x60	3300	150	PG	1	0	0	13.02	0	0	0.230414747	15.91397849	0	0	0	0	0	0	0	0
1071	md-4 26-11-2019 10V10 55X60 (PG)_1.csv	0	0	0	0	0	0	0	0	0	0	0	0	md-4	26/11/2019	10V10	22	55x60	3300	150	PG	1	0	0	13.02	0	0	0	0	0	0	0	0	0	0	0	0
1072	md-4 26-11-2019 10V10 55X60 (PG)_1.csv	0	0	2	261.9	0	0	0	0	0	0	0	0	md-4	26/11/2019	10V10	22	55x60	3300	150	PG	1	0	0	13.02	0	0	0.153609831	20.11520737	0	0	0	0	0	0	0	0
1073	md-4 26-11-2019 10V10 55X60 (PG)_1.csv	0	0	2	202	0	0	0	0	0	0	0	0	md-4	26/11/2019	10V10	22	55x60	3300	150	PG	1	0	0	13.02	0	0	0.153609831	15.51459293	0	0	0	0	0	0	0	0
1074	md-4 26-11-2019 10V10 55X60 (PG)_2.csv	0	0	1	76.8	0	0	0	0	0	0	0	0	md-4	26/11/2019	10V10	22	55x60	3300	150	PG	2	0	0	12.98	0	0	0.077041602	5.916795069	0	0	0	0	0	0	0	0
1075	md-4 26-11-2019 10V10 55X60 (PG)_2.csv	0	0	2	176.7	0	0	0	0	0	0	0	0	md-4	26/11/2019	10V10	22	55x60	3300	150	PG	2	0	0	12.98	0	0	0.154083205	13.61325116	0	0	0	0	0	0	0	0
1076	md-4 26-11-2019 10V10 55X60 (PG)_2.csv	0	0	0	0	0	0	0	0	0	0	0	0	md-4	26/11/2019	10V10	22	55x60	3300	150	PG	2	0	0	12.98	0	0	0	0	0	0	0	0	0	0	0	0
1077	md-4 26-11-2019 10V10 55X60 (PG)_2.csv	0	0	0	0	0	0	0	0	0	0	0	0	md-4	26/11/2019	10V10	22	55x60	3300	150	PG	2	0	0	12.98	0	0	0	0	0	0	0	0	0	0	0	0
1078	md-4 26-11-2019 10V10 55X60 (PG)_2.csv	0	0	1	91.8	0	0	0	0	0	0	0	0	md-4	26/11/2019	10V10	22	55x60	3300	150	PG	2	0	0	12.98	0	0	0.077041602	7.072419106	0	0	0	0	0	0	0	0
1079	md-4 26-11-2019 10V10 55X60 (PG)_2.csv	0	0	2	185.3	0	0	0	0	0	0	0	0	md-4	26/11/2019	10V10	22	55x60	3300	150	PG	2	0	0	12.98	0	0	0.154083205	14.27580894	0	0	0	0	0	0	0	0
1080	md-4 26-11-2019 10V10 55X60 (PG)_2.csv	0	0	1	68.3	0	0	0	0	0	0	0	0	md-4	26/11/2019	10V10	22	55x60	3300	150	PG	2	0	0	12.98	0	0	0.077041602	5.261941448	0	0	0	0	0	0	0	0
1081	md-4 26-11-2019 10V10 55X60 (PG)_2.csv	0	0	1	73.1	0	0	0	0	0	0	0	0	md-4	26/11/2019	10V10	22	55x60	3300	150	PG	2	0	0	12.98	0	0	0.077041602	5.63174114	0	0	0	0	0	0	0	0
1082	md-4 26-11-2019 10V10 55X60 (PG)_2.csv	0	0	1	102.3	0	0	0	0	0	0	0	0	md-4	26/11/2019	10V10	22	55x60	3300	150	PG	2	0	0	12.98	0	0	0.077041602	7.881355932	0	0	0	0	0	0	0	0
1083	md-4 26-11-2019 10V10 55X60 (PG)_2.csv	0	0	2	340.8	0	0	0	0	0	0	0	0	md-4	26/11/2019	10V10	22	55x60	3300	150	PG	2	0	0	12.98	0	0	0.154083205	26.25577812	0	0	0	0	0	0	0	0
1084	md-4 26-11-2019 10V10 55X60 (PG)_2.csv	0	0	0	0	0	0	0	0	0	0	0	0	md-4	26/11/2019	10V10	22	55x60	3300	150	PG	2	0	0	12.98	0	0	0	0	0	0	0	0	0	0	0	0
1085	md-4 26-11-2019 10V10 55X60 (PG)_2.csv	0	0	0	0	0	0	0	0	0	0	0	0	md-4	26/11/2019	10V10	22	55x60	3300	150	PG	2	0	0	12.98	0	0	0	0	0	0	0	0	0	0	0	0
1086	md-4 26-11-2019 10V10 55X60 (PG)_2.csv	0	0	1	66.2	0	0	0	0	0	0	0	0	md-4	26/11/2019	10V10	22	55x60	3300	150	PG	2	0	0	12.98	0	0	0.077041602	5.100154083	0	0	0	0	0	0	0	0
1087	md-4 26-11-2019 10V10 55X60 (PG)_2.csv	0	0	1	105.5	0	0	0	0	0	0	0	0	md-4	26/11/2019	10V10	22	55x60	3300	150	PG	2	0	0	12.98	0	0	0.077041602	8.12788906	0	0	0	0	0	0	0	0
1088	md-4 26-11-2019 10V10 55X60 (PG)_2.csv	0	0	0	0	0	0	0	0	0	0	0	0	md-4	26/11/2019	10V10	22	55x60	3300	150	PG	2	0	0	12.98	0	0	0	0	0	0	0	0	0	0	0	0
1089	md-4 30-10-2019 10V10 50X50 (PG)_1.csv	0	0	2	224	0	0	0	0	0	0	0	0	md-4	30/10/2019	10V10	22	50x50	2500	113.6363636	PG	1	0	0	9.35	0	0	0.213903743	23.95721925	0	0	0	0	0	0	0	0
1090	md-4 30-10-2019 10V10 50X50 (PG)_1.csv	0	0	0	0	0	0	0	0	0	0	0	0	md-4	30/10/2019	10V10	22	50x50	2500	113.6363636	PG	1	0	0	9.35	0	0	0	0	0	0	0	0	0	0	0	0
1091	md-4 30-10-2019 10V10 50X50 (PG)_1.csv	0	0	2	217	0	0	0	0	0	0	0	0	md-4	30/10/2019	10V10	22	50x50	2500	113.6363636	PG	1	0	0	9.35	0	0	0.213903743	23.20855615	0	0	0	0	0	0	0	0
1092	md-4 30-10-2019 10V10 50X50 (PG)_1.csv	0	0	0	0	0	0	0	0	0	0	0	0	md-4	30/10/2019	10V10	22	50x50	2500	113.6363636	PG	1	0	0	9.35	0	0	0	0	0	0	0	0	0	0	0	0
1093	md-4 30-10-2019 10V10 50X50 (PG)_1.csv	0	0	0	0	0	0	0	0	0	0	0	0	md-4	30/10/2019	10V10	22	50x50	2500	113.6363636	PG	1	0	0	9.35	0	0	0	0	0	0	0	0	0	0	0	0
1094	md-4 30-10-2019 10V10 50X50 (PG)_1.csv	0	0	2	221.2	0	0	0	0	0	0	0	0	md-4	30/10/2019	10V10	22	50x50	2500	113.6363636	PG	1	0	0	9.35	0	0	0.213903743	23.65775401	0	0	0	0	0	0	0	0
1095	md-4 30-10-2019 10V10 50X50 (PG)_1.csv	0	0	3	369.9	0	0	0	0	0	0	0	0	md-4	30/10/2019	10V10	22	50x50	2500	113.6363636	PG	1	0	0	9.35	0	0	0.320855615	39.56149733	0	0	0	0	0	0	0	0
1096	md-4 30-10-2019 10V10 50X50 (PG)_1.csv	0	0	0	0	0	0	0	0	0	0	0	0	md-4	30/10/2019	10V10	22	50x50	2500	113.6363636	PG	1	0	0	9.35	0	0	0	0	0	0	0	0	0	0	0	0
1097	md-4 30-10-2019 10V10 50X50 (PG)_1.csv	0	0	0	0	0	0	0	0	0	0	0	0	md-4	30/10/2019	10V10	22	50x50	2500	113.6363636	PG	1	0	0	9.35	0	0	0	0	0	0	0	0	0	0	0	0
1098	md-4 30-10-2019 10V10 50X50 (PG)_1.csv	0	0	3	217.1	0	0	0	0	0	0	0	0	md-4	30/10/2019	10V10	22	50x50	2500	113.6363636	PG	1	0	0	9.35	0	0	0.320855615	23.21925134	0	0	0	0	0	0	0	0
1099	md-4 30-10-2019 10V10 50X50 (PG)_1.csv	0	0	0	0	0	0	0	0	0	0	0	0	md-4	30/10/2019	10V10	22	50x50	2500	113.6363636	PG	1	0	0	9.35	0	0	0	0	0	0	0	0	0	0	0	0
1100	md-4 30-10-2019 10V10 50X50 (PG)_1.csv	0	0	1	153.7	0	0	0	0	0	0	0	0	md-4	30/10/2019	10V10	22	50x50	2500	113.6363636	PG	1	0	0	9.35	0	0	0.106951872	16.43850267	0	0	0	0	0	0	0	0
1101	md-4 30-10-2019 10V10 50X50 (PG)_1.csv	0	0	0	0	0	0	0	0	0	0	0	0	md-4	30/10/2019	10V10	22	50x50	2500	113.6363636	PG	1	0	0	9.35	0	0	0	0	0	0	0	0	0	0	0	0
1102	md-4 30-10-2019 10V10 50X50 (PG)_2.csv	0	0	4	324.1	0	0	0	0	0	0	0	0	md-4	30/10/2019	10V10	22	50x50	2500	113.6363636	PG	2	0	0	12.53	0	0	0.319233839	25.86592179	0	0	0	0	0	0	0	0
1103	md-4 30-10-2019 10V10 50X50 (PG)_2.csv	0	0	0	0	0	0	0	0	0	0	0	0	md-4	30/10/2019	10V10	22	50x50	2500	113.6363636	PG	2	0	0	12.53	0	0	0	0	0	0	0	0	0	0	0	0
1104	md-4 30-10-2019 10V10 50X50 (PG)_2.csv	0	0	3	269.1	0	0	0	0	0	0	0	0	md-4	30/10/2019	10V10	22	50x50	2500	113.6363636	PG	2	0	0	12.53	0	0	0.239425379	21.4764565	0	0	0	0	0	0	0	0
1105	md-4 30-10-2019 10V10 50X50 (PG)_2.csv	0	0	1	63.9	0	0	0	0	0	0	0	0	md-4	30/10/2019	10V10	22	50x50	2500	113.6363636	PG	2	0	0	12.53	0	0	0.07980846	5.099760575	0	0	0	0	0	0	0	0
1106	md-4 30-10-2019 10V10 50X50 (PG)_2.csv	0	0	1	95.2	0	0	0	0	0	0	0	0	md-4	30/10/2019	10V10	22	50x50	2500	113.6363636	PG	2	0	0	12.53	0	0	0.07980846	7.597765363	0	0	0	0	0	0	0	0
1107	md-4 30-10-2019 10V10 50X50 (PG)_2.csv	0	0	1	100.8	0	0	0	0	0	0	0	0	md-4	30/10/2019	10V10	22	50x50	2500	113.6363636	PG	2	0	0	12.53	0	0	0.07980846	8.044692737	0	0	0	0	0	0	0	0
1108	md-4 30-10-2019 10V10 50X50 (PG)_2.csv	0	0	3	347.6	0	0	0	0	0	0	0	0	md-4	30/10/2019	10V10	22	50x50	2500	113.6363636	PG	2	0	0	12.53	0	0	0.239425379	27.74142059	0	0	0	0	0	0	0	0
1109	md-4 30-10-2019 10V10 50X50 (PG)_2.csv	0	0	3	216	0	0	0	0	0	0	0	0	md-4	30/10/2019	10V10	22	50x50	2500	113.6363636	PG	2	0	0	12.53	0	0	0.239425379	17.23862729	0	0	0	0	0	0	0	0
1110	md-4 30-10-2019 10V10 50X50 (PG)_2.csv	0	0	1	66.8	0	0	0	0	0	0	0	0	md-4	30/10/2019	10V10	22	50x50	2500	113.6363636	PG	2	0	0	12.53	0	0	0.07980846	5.331205108	0	0	0	0	0	0	0	0
1111	md-4 30-10-2019 10V10 50X50 (PG)_2.csv	0	0	2	130.3	0	0	0	0	0	0	0	0	md-4	30/10/2019	10V10	22	50x50	2500	113.6363636	PG	2	0	0	12.53	0	0	0.159616919	10.3990423	0	0	0	0	0	0	0	0
1112	md-4 30-10-2019 10V10 50X50 (PG)_2.csv	0	0	0	0	0	0	0	0	0	0	0	0	md-4	30/10/2019	10V10	22	50x50	2500	113.6363636	PG	2	0	0	12.53	0	0	0	0	0	0	0	0	0	0	0	0
1113	md-4 30-10-2019 10V10 50X50 (PG)_2.csv	0	0	1	63	0	0	0	0	0	0	0	0	md-4	30/10/2019	10V10	22	50x50	2500	113.6363636	PG	2	0	0	12.53	0	0	0.07980846	5.027932961	0	0	0	0	0	0	0	0
1114	md-4 30-10-2019 10V10 50X50 (PG)_2.csv	0	0	2	184.2	0	0	0	0	0	0	0	0	md-4	30/10/2019	10V10	22	50x50	2500	113.6363636	PG	2	0	0	12.53	0	0	0.159616919	14.70071828	0	0	0	0	0	0	0	0
1115	md-4 6-11-2019 10V10 35X40 (PG)_1.csv	0	0	3	363.1	0	0	0	0	0	0	0	0	md-4	06/11/2019	10V10	22	35x40	1400	63.63636364	PG	1	0	0	11.12	0	0	0.269784173	32.6528777	0	0	0	0	0	0	0	0
1116	md-4 6-11-2019 10V10 35X40 (PG)_1.csv	0	0	1	90.1	0	0	0	0	0	0	0	0	md-4	06/11/2019	10V10	22	35x40	1400	63.63636364	PG	1	0	0	11.12	0	0	0.089928058	8.102517986	0	0	0	0	0	0	0	0
1117	md-4 6-11-2019 10V10 35X40 (PG)_1.csv	0	0	1	67.9	0	0	0	0	0	0	0	0	md-4	06/11/2019	10V10	22	35x40	1400	63.63636364	PG	1	0	0	11.12	0	0	0.089928058	6.106115108	0	0	0	0	0	0	0	0
1118	md-4 6-11-2019 10V10 35X40 (PG)_1.csv	0	0	1	67.5	0	0	0	0	0	0	0	0	md-4	06/11/2019	10V10	22	35x40	1400	63.63636364	PG	1	0	0	11.12	0	0	0.089928058	6.070143885	0	0	0	0	0	0	0	0
1119	md-4 6-11-2019 10V10 35X40 (PG)_1.csv	0	0	0	0	0	0	0	0	0	0	0	0	md-4	06/11/2019	10V10	22	35x40	1400	63.63636364	PG	1	0	0	11.12	0	0	0	0	0	0	0	0	0	0	0	0
1120	md-4 6-11-2019 10V10 35X40 (PG)_1.csv	0	0	0	0	0	0	0	0	0	0	0	0	md-4	06/11/2019	10V10	22	35x40	1400	63.63636364	PG	1	0	0	11.12	0	0	0	0	0	0	0	0	0	0	0	0
1121	md-4 6-11-2019 10V10 35X40 (PG)_1.csv	0	0	0	0	0	0	0	0	0	0	0	0	md-4	06/11/2019	10V10	22	35x40	1400	63.63636364	PG	1	0	0	11.12	0	0	0	0	0	0	0	0	0	0	0	0
1122	md-4 6-11-2019 10V10 35X40 (PG)_1.csv	0	0	2	182.3	0	0	0	0	0	0	0	0	md-4	06/11/2019	10V10	22	35x40	1400	63.63636364	PG	1	0	0	11.12	0	0	0.179856115	16.39388489	0	0	0	0	0	0	0	0
1123	md-4 6-11-2019 10V10 35X40 (PG)_1.csv	0	0	3	605.7	0	0	0	0	0	0	0	0	md-4	06/11/2019	10V10	22	35x40	1400	63.63636364	PG	1	0	0	11.12	0	0	0.269784173	54.46942446	0	0	0	0	0	0	0	0
1124	md-4 6-11-2019 10V10 35X40 (PG)_1.csv	0	0	1	61.9	0	0	0	0	0	0	0	0	md-4	06/11/2019	10V10	22	35x40	1400	63.63636364	PG	1	0	0	11.12	0	0	0.089928058	5.566546763	0	0	0	0	0	0	0	0
1125	md-4 6-11-2019 10V10 35X40 (PG)_1.csv	0	0	0	0	0	0	0	0	0	0	0	0	md-4	06/11/2019	10V10	22	35x40	1400	63.63636364	PG	1	0	0	11.12	0	0	0	0	0	0	0	0	0	0	0	0
1126	md-4 6-11-2019 10V10 35X40 (PG)_1.csv	0	0	1	111.5	0	0	0	0	0	0	0	0	md-4	06/11/2019	10V10	22	35x40	1400	63.63636364	PG	1	0	0	11.12	0	0	0.089928058	10.02697842	0	0	0	0	0	0	0	0
1127	md-4 6-11-2019 10V10 35X40 (PG)_1.csv	0	0	0	0	0	0	0	0	0	0	0	0	md-4	06/11/2019	10V10	22	35x40	1400	63.63636364	PG	1	0	0	11.12	0	0	0	0	0	0	0	0	0	0	0	0
1128	md-4 6-11-2019 10V10 35X40 (PG)_1.csv	0	0	1	97.6	0	0	0	0	0	0	0	0	md-4	06/11/2019	10V10	22	35x40	1400	63.63636364	PG	1	0	0	11.12	0	0	0.089928058	8.776978417	0	0	0	0	0	0	0	0
1129	md-4 6-11-2019 10V10 35X40 (PG)_1.csv	0	0	0	0	0	0	0	0	0	0	0	0	md-4	06/11/2019	10V10	22	35x40	1400	63.63636364	PG	1	0	0	11.12	0	0	0	0	0	0	0	0	0	0	0	0
1130	md-4 6-11-2019 10V10 35X40 (PG)_2.csv	0	0	3	343	0	0	0	0	0	0	0	0	md-4	06/11/2019	10V10	22	35x40	1400	63.63636364	PG	2	0	0	11.43	0	0	0.262467192	30.00874891	0	0	0	0	0	0	0	0
1131	md-4 6-11-2019 10V10 35X40 (PG)_2.csv	0	0	4	345.7	0	0	0	0	0	0	0	0	md-4	06/11/2019	10V10	22	35x40	1400	63.63636364	PG	2	0	0	11.43	0	0	0.349956255	30.24496938	0	0	0	0	0	0	0	0
1132	md-4 6-11-2019 10V10 35X40 (PG)_2.csv	0	0	0	0	0	0	0	0	0	0	0	0	md-4	06/11/2019	10V10	22	35x40	1400	63.63636364	PG	2	0	0	11.43	0	0	0	0	0	0	0	0	0	0	0	0
1133	md-4 6-11-2019 10V10 35X40 (PG)_2.csv	0	0	4	400	0	0	0	0	0	0	0	0	md-4	06/11/2019	10V10	22	35x40	1400	63.63636364	PG	2	0	0	11.43	0	0	0.349956255	34.99562555	0	0	0	0	0	0	0	0
1134	md-4 6-11-2019 10V10 35X40 (PG)_2.csv	0	0	2	129.8	0	0	0	0	0	0	0	0	md-4	06/11/2019	10V10	22	35x40	1400	63.63636364	PG	2	0	0	11.43	0	0	0.174978128	11.35608049	0	0	0	0	0	0	0	0
1135	md-4 6-11-2019 10V10 35X40 (PG)_2.csv	0	0	1	90.5	0	0	0	0	0	0	0	0	md-4	06/11/2019	10V10	22	35x40	1400	63.63636364	PG	2	0	0	11.43	0	0	0.087489064	7.91776028	0	0	0	0	0	0	0	0
1136	md-4 6-11-2019 10V10 35X40 (PG)_2.csv	0	0	1	62.3	0	0	0	0	0	0	0	0	md-4	06/11/2019	10V10	22	35x40	1400	63.63636364	PG	2	0	0	11.43	0	0	0.087489064	5.450568679	0	0	0	0	0	0	0	0
1137	md-4 6-11-2019 10V10 35X40 (PG)_2.csv	0	0	1	148.5	0	0	0	0	0	0	0	0	md-4	06/11/2019	10V10	22	35x40	1400	63.63636364	PG	2	0	0	11.43	0	0	0.087489064	12.99212598	0	0	0	0	0	0	0	0
1138	md-4 6-11-2019 10V10 35X40 (PG)_2.csv	0	0	1	171	0	0	0	0	0	0	0	0	md-4	06/11/2019	10V10	22	35x40	1400	63.63636364	PG	2	0	0	11.43	0	0	0.087489064	14.96062992	0	0	0	0	0	0	0	0
1139	md-4 6-11-2019 10V10 35X40 (PG)_2.csv	0	0	0	0	0	0	0	0	0	0	0	0	md-4	06/11/2019	10V10	22	35x40	1400	63.63636364	PG	2	0	0	11.43	0	0	0	0	0	0	0	0	0	0	0	0
1140	md-4 6-11-2019 10V10 35X40 (PG)_2.csv	0	0	0	0	0	0	0	0	0	0	0	0	md-4	06/11/2019	10V10	22	35x40	1400	63.63636364	PG	2	0	0	11.43	0	0	0	0	0	0	0	0	0	0	0	0
1141	md-4 6-11-2019 10V10 35X40 (PG)_2.csv	0	0	0	0	0	0	0	0	0	0	0	0	md-4	06/11/2019	10V10	22	35x40	1400	63.63636364	PG	2	0	0	11.43	0	0	0	0	0	0	0	0	0	0	0	0
1142	md-4 6-11-2019 10V10 35X40 (PG)_2.csv	0	0	0	0	0	0	0	0	0	0	0	0	md-4	06/11/2019	10V10	22	35x40	1400	63.63636364	PG	2	0	0	11.43	0	0	0	0	0	0	0	0	0	0	0	0
1143	md-4 6-11-2019 10V10 35X40 (PG)_2.csv	0	0	1	95.6	0	0	0	0	0	0	0	0	md-4	06/11/2019	10V10	22	35x40	1400	63.63636364	PG	2	0	0	11.43	0	0	0.087489064	8.363954506	0	0	0	0	0	0	0	0
1144	MD-3 27-11-2019 10V10 55X70 (PG)_2.csv	0	0	3	353.6	0	0	0	0	0	0	0	0	md-3	27/11/2019	10V10	22	55x70	3850	175	PG	2	0	0	12.18	0	0	0.246305419	29.03119869	0	0	0	0	0	0	0	0
1145	MD-3 27-11-2019 10V10 55X70 (PG)_2.csv	0	0	0	0	0	0	0	0	0	0	0	0	md-3	27/11/2019	10V10	22	55x70	3850	175	PG	2	0	0	12.18	0	0	0	0	0	0	0	0	0	0	0	0
1146	MD-3 27-11-2019 10V10 55X70 (PG)_2.csv	0	0	0	0	0	0	0	0	0	0	0	0	md-3	27/11/2019	10V10	22	55x70	3850	175	PG	2	0	0	12.18	0	0	0	0	0	0	0	0	0	0	0	0
1147	MD-3 27-11-2019 10V10 55X70 (PG)_2.csv	0	0	1	96.6	0	0	0	0	0	0	0	0	md-3	27/11/2019	10V10	22	55x70	3850	175	PG	2	0	0	12.18	0	0	0.082101806	7.931034483	0	0	0	0	0	0	0	0
1148	MD-3 27-11-2019 10V10 55X70 (PG)_2.csv	0	0	2	140.9	0	0	0	0	0	0	0	0	md-3	27/11/2019	10V10	22	55x70	3850	175	PG	2	0	0	12.18	0	0	0.164203612	11.5681445	0	0	0	0	0	0	0	0
1149	MD-3 27-11-2019 10V10 55X70 (PG)_2.csv	0	0	1	113.2	0	0	0	0	0	0	1	118.9	md-3	27/11/2019	10V10	22	55x70	3850	175	PG	2	0	0	12.18	0	0	0.082101806	9.293924466	0	0	0	0	0	0	0.082101806	9.761904762
1150	MD-3 27-11-2019 10V10 55X70 (PG)_2.csv	1	62.2	1	87.6	0	0	0	0	0	0	0	0	md-3	27/11/2019	10V10	22	55x70	3850	175	PG	2	0	0	12.18	0.082101806	5.106732348	0.082101806	7.192118227	0	0	0	0	0	0	0	0
1151	MD-3 27-11-2019 10V10 55X70 (PG)_2.csv	0	0	2	175.3	0	0	0	0	0	0	0	0	md-3	27/11/2019	10V10	22	55x70	3850	175	PG	2	0	0	12.18	0	0	0.164203612	14.39244663	0	0	0	0	0	0	0	0
1152	MD-3 27-11-2019 10V10 55X70 (PG)_2.csv	0	0	2	136.8	0	0	0	0	0	0	0	0	md-3	27/11/2019	10V10	22	55x70	3850	175	PG	2	0	0	12.18	0	0	0.164203612	11.23152709	0	0	0	0	0	0	0	0
1153	MD-3 27-11-2019 10V10 55X70 (PG)_2.csv	0	0	2	175.2	0	0	0	0	0	0	0	0	md-3	27/11/2019	10V10	22	55x70	3850	175	PG	2	0	0	12.18	0	0	0.164203612	14.38423645	0	0	0	0	0	0	0	0
1154	MD-3 27-11-2019 10V10 55X70 (PG)_2.csv	0	0	1	67.3	0	0	0	0	0	0	0	0	md-3	27/11/2019	10V10	22	55x70	3850	175	PG	2	0	0	12.18	0	0	0.082101806	5.52545156	0	0	0	0	0	0	0	0
1155	MD-3 27-11-2019 10V10 55X70 (PG)_2.csv	0	0	0	0	0	0	0	0	0	0	0	0	md-3	27/11/2019	10V10	22	55x70	3850	175	PG	2	0	0	12.18	0	0	0	0	0	0	0	0	0	0	0	0
1156	MD-3 27-11-2019 10V10 55X70 (PG)_2.csv	0	0	1	65.2	0	0	0	0	0	0	0	0	md-3	27/11/2019	10V10	22	55x70	3850	175	PG	2	0	0	12.18	0	0	0.082101806	5.353037767	0	0	0	0	0	0	0	0
1157	MD-3 27-11-2019 10V10 55X70 (PG)_2.csv	0	0	1	93.4	0	0	0	0	0	0	0	0	md-3	27/11/2019	10V10	22	55x70	3850	175	PG	2	0	0	12.18	0	0	0.082101806	7.668308703	0	0	0	0	0	0	0	0
1158	MD-3 27-11-2019 10V10 55X70 (PG)_2.csv	0	0	0	0	0	0	0	0	0	0	0	0	md-3	27/11/2019	10V10	22	55x70	3850	175	PG	2	0	0	12.18	0	0	0	0	0	0	0	0	0	0	0	0
1159	MD-3 27-11-2019 10V10 55X70(PG)_1.csv	2	145.4	1	92.8	0	0	0	0	2	133.7	0	0	md-3	27/11/2019	10V10	22	55x70	3850	175	PG	1	0	0	11.9	0.168067227	12.21848739	0.084033613	7.798319328	0	0	0	0	0.168067227	11.23529412	0	0
1160	MD-3 27-11-2019 10V10 55X70(PG)_1.csv	0	0	1	61.2	0	0	0	0	0	0	0	0	md-3	27/11/2019	10V10	22	55x70	3850	175	PG	1	0	0	11.9	0	0	0.084033613	5.142857143	0	0	0	0	0	0	0	0
1161	MD-3 27-11-2019 10V10 55X70(PG)_1.csv	0	0	0	0	0	0	0	0	0	0	0	0	md-3	27/11/2019	10V10	22	55x70	3850	175	PG	1	0	0	11.9	0	0	0	0	0	0	0	0	0	0	0	0
1162	MD-3 27-11-2019 10V10 55X70(PG)_1.csv	0	0	0	0	0	0	0	0	0	0	0	0	md-3	27/11/2019	10V10	22	55x70	3850	175	PG	1	0	0	11.9	0	0	0	0	0	0	0	0	0	0	0	0
1163	MD-3 27-11-2019 10V10 55X70(PG)_1.csv	0	0	0	0	0	0	0	0	0	0	0	0	md-3	27/11/2019	10V10	22	55x70	3850	175	PG	1	0	0	11.9	0	0	0	0	0	0	0	0	0	0	0	0
1164	MD-3 27-11-2019 10V10 55X70(PG)_1.csv	0	0	1	62.3	0	0	0	0	0	0	0	0	md-3	27/11/2019	10V10	22	55x70	3850	175	PG	1	0	0	11.9	0	0	0.084033613	5.235294118	0	0	0	0	0	0	0	0
1165	MD-3 27-11-2019 10V10 55X70(PG)_1.csv	0	0	0	0	0	0	0	0	0	0	0	0	md-3	27/11/2019	10V10	22	55x70	3850	175	PG	1	0	0	11.9	0	0	0	0	0	0	0	0	0	0	0	0
1166	MD-3 27-11-2019 10V10 55X70(PG)_1.csv	0	0	0	0	0	0	0	0	0	0	0	0	md-3	27/11/2019	10V10	22	55x70	3850	175	PG	1	0	0	11.9	0	0	0	0	0	0	0	0	0	0	0	0
1167	MD-3 27-11-2019 10V10 55X70(PG)_1.csv	0	0	1	86.5	0	0	0	0	0	0	0	0	md-3	27/11/2019	10V10	22	55x70	3850	175	PG	1	0	0	11.9	0	0	0.084033613	7.268907563	0	0	0	0	0	0	0	0
1168	MD-3 27-11-2019 10V10 55X70(PG)_1.csv	0	0	1	160.2	0	0	0	0	0	0	0	0	md-3	27/11/2019	10V10	22	55x70	3850	175	PG	1	0	0	11.9	0	0	0.084033613	13.46218487	0	0	0	0	0	0	0	0
1169	MD-3 27-11-2019 10V10 55X70(PG)_1.csv	0	0	0	0	0	0	0	0	0	0	0	0	md-3	27/11/2019	10V10	22	55x70	3850	175	PG	1	0	0	11.9	0	0	0	0	0	0	0	0	0	0	0	0
1170	MD-3 27-11-2019 10V10 55X70(PG)_1.csv	0	0	0	0	0	0	0	0	0	0	0	0	md-3	27/11/2019	10V10	22	55x70	3850	175	PG	1	0	0	11.9	0	0	0	0	0	0	0	0	0	0	0	0
1171	MD-3 27-11-2019 10V10 55X70(PG)_1.csv	0	0	0	0	0	0	0	0	0	0	0	0	md-3	27/11/2019	10V10	22	55x70	3850	175	PG	1	0	0	11.9	0	0	0	0	0	0	0	0	0	0	0	0
1172	MD-3 27-11-2019 10V10 55X70(PG)_1.csv	1	83.7	3	344.3	0	0	0	0	1	80.1	0	0	md-3	27/11/2019	10V10	22	55x70	3850	175	PG	1	0	0	11.9	0.084033613	7.033613445	0.25210084	28.93277311	0	0	0	0	0.084033613	6.731092437	0	0
1173	MD-3 27-11-2019 10V10 55X70(PG)_1.csv	0	0	0	0	0	0	0	0	0	0	0	0	md-3	27/11/2019	10V10	22	55x70	3850	175	PG	1	0	0	11.9	0	0	0	0	0	0	0	0	0	0	0	0
1271	md-3 27-11-2019 7v7+3 35x35_2.csv	0	0	2	295.9	0	0	0	0	0	0	0	0	md-3	27/11/2019	7v7+3	17	35x35	1225	72.05	POS	2	0	0	5.1	0	0	0.392156863	58.01960784	0	0	0	0	0	0	0	0
1272	md-3 27-11-2019 7v7+3 35x35_2.csv	0	0	0	0	0	0	0	0	0	0	0	0	md-3	27/11/2019	7v7+3	17	35x35	1225	72.05	POS	2	0	0	5.1	0	0	0	0	0	0	0	0	0	0	0	0
1273	md-3 27-11-2019 7v7+3 35x35_2.csv	0	0	2	157.8	0	0	0	0	0	0	0	0	md-3	27/11/2019	7v7+3	17	35x35	1225	72.05	POS	2	0	0	5.1	0	0	0.392156863	30.94117647	0	0	0	0	0	0	0	0
1274	md-3 27-11-2019 7v7+3 35x35_2.csv	0	0	1	82.3	0	0	0	0	0	0	0	0	md-3	27/11/2019	7v7+3	17	35x35	1225	72.05	POS	2	0	0	5.1	0	0	0.196078431	16.1372549	0	0	0	0	0	0	0	0
1275	md-3 27-11-2019 7v7+3 35x35_2.csv	0	0	0	0	0	0	0	0	0	0	0	0	md-3	27/11/2019	7v7+3	17	35x35	1225	72.05	POS	2	0	0	5.1	0	0	0	0	0	0	0	0	0	0	0	0
1276	md-3 27-11-2019 7v7+3 35x35_2.csv	0	0			0	0	0	0	0	0	0	0	md-3	27/11/2019	7v7+3	17	35x35	1225	72.05	POS	2	0	0	5.1	0	0	0	0	0	0	0	0	0	0	0	0
1277	md-3 27-11-2019 7v7+3 35x35_2.csv	0	0	1	60.9	0	0	0	0	0	0	0	0	md-3	27/11/2019	7v7+3	17	35x35	1225	72.05	POS	2	0	0	5.1	0	0	0.196078431	11.94117647	0	0	0	0	0	0	0	0
1278	md-3 27-11-2019 7v7+3 35x35_2.csv	0	0	1	194.7	0	0	0	0	0	0	0	0	md-3	27/11/2019	7v7+3	17	35x35	1225	72.05	POS	2	0	0	5.1	0	0	0.196078431	38.17647059	0	0	0	0	0	0	0	0
1279	md-3 27-11-2019 7v7+3 35x35_2.csv	0	0			0	0	0	0	0	0	0	0	md-3	27/11/2019	7v7+3	17	35x35	1225	72.05	POS	2	0	0	5.1	0	0	0	0	0	0	0	0	0	0	0	0
1280	md-3 27-11-2019 7v7+3 35x35_2.csv	0	0	1	171.9	0	0	0	0	0	0	0	0	md-3	27/11/2019	7v7+3	17	35x35	1225	72.05	POS	2	0	0	5.1	0	0	0.196078431	33.70588235	0	0	0	0	0	0	0	0
1281	md-3 27-11-2019 7v7+3 35x35_2.csv	0	0	1	244.9	0	0	0	0	0	0	0	0	md-3	27/11/2019	7v7+3	17	35x35	1225	72.05	POS	2	0	0	5.1	0	0	0.196078431	48.01960784	0	0	0	0	0	0	0	0
1282	md-3 27-11-2019 7v7+3 35x35_2.csv	0	0	0	0	0	0	0	0	0	0	0	0	md-3	27/11/2019	7v7+3	17	35x35	1225	72.05	POS	2	0	0	5.1	0	0	0	0	0	0	0	0	0	0	0	0
1283	md-3 27-11-2019 7v7+3 35x35_2.csv	0	0	2	132.5	0	0	0	0	0	0	0	0	md-3	27/11/2019	7v7+3	17	35x35	1225	72.05	POS	2	0	0	5.1	0	0	0.392156863	25.98039216	0	0	0	0	0	0	0	0
1284	md-3 27-11-2019 7v7+3 35x35_2.csv	0	0	1	66.5	0	0	0	0	0	0	0	0	md-3	27/11/2019	7v7+3	17	35x35	1225	72.05	POS	2	0	0	5.1	0	0	0.196078431	13.03921569	0	0	0	0	0	0	0	0
1285	md-3 27-11-2019 7v7+3 35x35_2.csv	0	0	1	60.3	0	0	0	0	0	0	0	0	md-3	27/11/2019	7v7+3	17	35x35	1225	72.05	POS	2	0	0	5.1	0	0	0.196078431	11.82352941	0	0	0	0	0	0	0	0
1174	MD-5 3-12-2019 4V4+3 15X17_2.csv	0	0	1	114	0	0	0	0	0	0	0	0	md-5	03/12/2019	4V4+3	11	15x17	255	23.18181818	POS	2	0	0	3.87	0	0	0.258397933	29.45736434	0	0	0	0	0	0	0	0
1175	MD-5 3-12-2019 4V4+3 15X17_2.csv	0	0	0	0	0	0	0	0	0	0	0	0	md-5	03/12/2019	4V4+3	11	15x17	255	23.18181818	POS	2	1	0	3.87	0	0	0	0	0	0	0	0	0	0	0	0
1176	MD-5 3-12-2019 4V4+3 15X17_2.csv	0	0	2	155.5	0	0	0	0	0	0	0	0	md-5	03/12/2019	4V4+3	11	15x17	255	23.18181818	POS	2	0	0	3.87	0	0	0.516795866	40.18087855	0	0	0	0	0	0	0	0
1177	MD-5 3-12-2019 4V4+3 15X17_2.csv	0	0	1	124.7	0	0	0	0	0	0	0	0	md-5	03/12/2019	4V4+3	11	15x17	255	23.18181818	POS	2	0	0	3.87	0	0	0.258397933	32.22222222	0	0	0	0	0	0	0	0
1178	MD-5 3-12-2019 4V4+3 15X17_2.csv	0	0	0	0	0	0	0	0	0	0	0	0	md-5	03/12/2019	4V4+3	11	15x17	255	23.18181818	POS	2	0	0	3.87	0	0	0	0	0	0	0	0	0	0	0	0
1179	MD-5 3-12-2019 4V4+3 15X17_2.csv	0	0			0	0	0	0	0	0	0	0	md-5	03/12/2019	4V4+3	11	15x17	255	23.18181818	POS	2	0	0	3.87	0	0	0	0	0	0	0	0	0	0	0	0
1180	MD-5 3-12-2019 4V4+3 15X17_2.csv	0	0	0	0	0	0	0	0	0	0	0	0	md-5	03/12/2019	4V4+3	11	15x17	255	23.18181818	POS	2	0	1	3.87	0	0	0	0	0	0	0	0	0	0	0	0
1181	MD-5 3-12-2019 4V4+3 15X17_2.csv	0	0	0	0	0	0	0	0	0	0	0	0	md-5	03/12/2019	4V4+3	11	15x17	255	23.18181818	POS	2	0	0	3.87	0	0	0	0	0	0	0	0	0	0	0	0
1182	MD-5 3-12-2019 4V4+3 15X17_2.csv	0	0	1	131.7	0	0	0	0	0	0	0	0	md-5	03/12/2019	4V4+3	11	15x17	255	23.18181818	POS	2	0	0	3.87	0	0	0.258397933	34.03100775	0	0	0	0	0	0	0	0
1183	MD-5 3-12-2019 4V4+3 15X17_3.csv	0	0			0	0	0	0	0	0	0	0	md-5	03/12/2019	4V4+3	11	15x17	255	23.18181818	POS	3	0	0	4.55	0	0	0	0	0	0	0	0	0	0	0	0
1184	MD-5 3-12-2019 4V4+3 15X17_3.csv	0	0	0	0	0	0	0	0	0	0	0	0	md-5	03/12/2019	4V4+3	11	15x17	255	23.18181818	POS	3	0	1	4.55	0	0	0	0	0	0	0	0	0	0	0	0
1185	MD-5 3-12-2019 4V4+3 15X17_3.csv	0	0	0	0	0	0	0	0	0	0	0	0	md-5	03/12/2019	4V4+3	11	15x17	255	23.18181818	POS	3	1	0	4.55	0	0	0	0	0	0	0	0	0	0	0	0
1201	md-3 12-2-2020 10V10 55X65 (PG)_1.csv	0	0	0	0	0	0	0	0	0	0	0	0	md-3	12/02/2020	10V10	22	55x65	3575	162.5	PG	1	0	0	9.32	0	0	0	0	0	0	0	0	0	0	0	0
1202	md-3 12-2-2020 10V10 55X65 (PG)_1.csv	0	0	0	0	0	0	0	0	0	0	0	0	md-3	12/02/2020	10V10	22	55x65	3575	162.5	PG	1	0	0	9.32	0	0	0	0	0	0	0	0	0	0	0	0
1203	md-3 12-2-2020 10V10 55X65 (PG)_1.csv	0	0	1	61.7	0	0	0	0	0	0	0	0	md-3	12/02/2020	10V10	22	55x65	3575	162.5	PG	1	0	0	9.32	0	0	0.107296137	6.620171674	0	0	0	0	0	0	0	0
1204	md-3 12-2-2020 10V10 55X65 (PG)_1.csv	0	0	0	0	0	0	0	0	0	0	0	0	md-3	12/02/2020	10V10	22	55x65	3575	162.5	PG	1	0	0	9.32	0	0	0	0	0	0	0	0	0	0	0	0
1205	md-3 12-2-2020 10V10 55X65 (PG)_1.csv	0	0	3	244.9	0	0	0	0	0	0	0	0	md-3	12/02/2020	10V10	22	55x65	3575	162.5	PG	1	0	0	9.32	0	0	0.321888412	26.27682403	0	0	0	0	0	0	0	0
1206	md-3 12-2-2020 10V10 55X65 (PG)_1.csv	0	0	0	0	0	0	0	0	0	0	0	0	md-3	12/02/2020	10V10	22	55x65	3575	162.5	PG	1	0	0	9.32	0	0	0	0	0	0	0	0	0	0	0	0
1207	md-3 12-2-2020 10V10 55X65 (PG)_1.csv	0	0	0	0	0	0	0	0	0	0	0	0	md-3	12/02/2020	10V10	22	55x65	3575	162.5	PG	1	0	0	9.32	0	0	0	0	0	0	0	0	0	0	0	0
1208	md-3 12-2-2020 10V10 55X65 (PG)_1.csv	0	0	1	70.3	0	0	0	0	0	0	0	0	md-3	12/02/2020	10V10	22	55x65	3575	162.5	PG	1	0	0	9.32	0	0	0.107296137	7.542918455	0	0	0	0	0	0	0	0
1209	md-3 12-2-2020 10V10 55X65 (PG)_1.csv	0	0	3	430.6	0	0	0	0	0	0	0	0	md-3	12/02/2020	10V10	22	55x65	3575	162.5	PG	1	0	0	9.32	0	0	0.321888412	46.20171674	0	0	0	0	0	0	0	0
1210	md-3 12-2-2020 10V10 55X65 (PG)_1.csv	0	0	0	0	0	0	0	0	0	0	0	0	md-3	12/02/2020	10V10	22	55x65	3575	162.5	PG	1	0	0	9.32	0	0	0	0	0	0	0	0	0	0	0	0
1211	md-3 12-2-2020 10V10 55X65 (PG)_1.csv	0	0	1	89.5	0	0	0	0	0	0	0	0	md-3	12/02/2020	10V10	22	55x65	3575	162.5	PG	1	0	0	9.32	0	0	0.107296137	9.603004292	0	0	0	0	0	0	0	0
1212	md-3 12-2-2020 10V10 55X65 (PG)_1.csv	0	0	0	0	0	0	0	0	0	0	0	0	md-3	12/02/2020	10V10	22	55x65	3575	162.5	PG	1	0	0	9.32	0	0	0	0	0	0	0	0	0	0	0	0
1213	md-3 12-2-2020 10V10 55X65 (PG)_1.csv	0	0	1	70.7	0	0	0	0	0	0	0	0	md-3	12/02/2020	10V10	22	55x65	3575	162.5	PG	1	0	0	9.32	0	0	0.107296137	7.58583691	0	0	0	0	0	0	0	0
1214	md-3 12-2-2020 10V10 55X65 (PG)_1.csv	0	0	0	0	0	0	0	0	0	0	0	0	md-3	12/02/2020	10V10	22	55x65	3575	162.5	PG	1	0	0	9.32	0	0	0	0	0	0	0	0	0	0	0	0
1215	md-3 12-2-2020 10V10 55X65 (PG)_2.csv	0	0	0	0	0	0	0	0	0	0	0	0	md-3	12/02/2020	10V10	22	55x65	3575	162.5	PG	2	0	0	8.08	0	0	0	0	0	0	0	0	0	0	0	0
1216	md-3 12-2-2020 10V10 55X65 (PG)_2.csv	0	0	0	0	0	0	0	0	0	0	0	0	md-3	12/02/2020	10V10	22	55x65	3575	162.5	PG	2	0	0	8.08	0	0	0	0	0	0	0	0	0	0	0	0
1217	md-3 12-2-2020 10V10 55X65 (PG)_2.csv	0	0	1	61.2	0	0	0	0	0	0	0	0	md-3	12/02/2020	10V10	22	55x65	3575	162.5	PG	2	0	0	8.08	0	0	0.123762376	7.574257426	0	0	0	0	0	0	0	0
1218	md-3 12-2-2020 10V10 55X65 (PG)_2.csv	0	0	0	0	0	0	0	0	0	0	0	0	md-3	12/02/2020	10V10	22	55x65	3575	162.5	PG	2	0	0	8.08	0	0	0	0	0	0	0	0	0	0	0	0
1219	md-3 12-2-2020 10V10 55X65 (PG)_2.csv	1	67	2	332.5	0	0	0	0	0	0	0	0	md-3	12/02/2020	10V10	22	55x65	3575	162.5	PG	2	0	0	8.08	0.123762376	8.292079208	0.247524752	41.1509901	0	0	0	0	0	0	0	0
1220	md-3 12-2-2020 10V10 55X65 (PG)_2.csv	0	0	0	0	0	0	0	0	0	0	0	0	md-3	12/02/2020	10V10	22	55x65	3575	162.5	PG	2	0	0	8.08	0	0	0	0	0	0	0	0	0	0	0	0
1221	md-3 12-2-2020 10V10 55X65 (PG)_2.csv	0	0	0	0	0	0	0	0	0	0	0	0	md-3	12/02/2020	10V10	22	55x65	3575	162.5	PG	2	0	0	8.08	0	0	0	0	0	0	0	0	0	0	0	0
1222	md-3 12-2-2020 10V10 55X65 (PG)_2.csv	0	0	1	104.5	0	0	0	0	0	0	0	0	md-3	12/02/2020	10V10	22	55x65	3575	162.5	PG	2	0	0	8.08	0	0	0.123762376	12.93316832	0	0	0	0	0	0	0	0
1223	md-3 12-2-2020 10V10 55X65 (PG)_2.csv	0	0	3	238.7	0	0	0	0	0	0	0	0	md-3	12/02/2020	10V10	22	55x65	3575	162.5	PG	2	0	0	8.08	0	0	0.371287129	29.54207921	0	0	0	0	0	0	0	0
1224	md-3 12-2-2020 10V10 55X65 (PG)_2.csv	0	0	0	0	0	0	0	0	0	0	0	0	md-3	12/02/2020	10V10	22	55x65	3575	162.5	PG	2	0	0	8.08	0	0	0	0	0	0	0	0	0	0	0	0
1225	md-3 12-2-2020 10V10 55X65 (PG)_2.csv	0	0	1	68.4	0	0	0	0	0	0	0	0	md-3	12/02/2020	10V10	22	55x65	3575	162.5	PG	2	0	0	8.08	0	0	0.123762376	8.465346535	0	0	0	0	0	0	0	0
1226	md-3 12-2-2020 10V10 55X65 (PG)_2.csv	0	0	0	0	0	0	0	0	0	0	0	0	md-3	12/02/2020	10V10	22	55x65	3575	162.5	PG	2	0	0	8.08	0	0	0	0	0	0	0	0	0	0	0	0
1227	md-3 12-2-2020 10V10 55X65 (PG)_2.csv	0	0	0	0	0	0	0	0	0	0	0	0	md-3	12/02/2020	10V10	22	55x65	3575	162.5	PG	2	0	0	8.08	0	0	0	0	0	0	0	0	0	0	0	0
1228	md-3 12-2-2020 10V10 55X65 (PG)_2.csv	0	0	0	0	0	0	0	0	0	0	0	0	md-3	12/02/2020	10V10	22	55x65	3575	162.5	PG	2	0	0	8.08	0	0	0	0	0	0	0	0	0	0	0	0
1186	MD-5 3-12-2019 4V4+3 15X17_3.csv	0	0	2	217.7	0	0	0	0	0	0	0	0	md-5	03/12/2019	4V4+3	11	15x17	255	23.18181818	POS	3	0	0	4.55	0	0	0.43956044	47.84615385	0	0	0	0	0	0	0	0
1187	MD-5 3-12-2019 4V4+3 15X17_3.csv	0	0	1	129.1	0	0	0	0	0	0	0	0	md-5	03/12/2019	4V4+3	11	15x17	255	23.18181818	POS	3	0	0	4.55	0	0	0.21978022	28.37362637	0	0	0	0	0	0	0	0
1188	MD-5 3-12-2019 4V4+3 15X17_3.csv	0	0			0	0	0	0	0	0	0	0	md-5	03/12/2019	4V4+3	11	15x17	255	23.18181818	POS	3	0	0	4.55	0	0	0	0	0	0	0	0	0	0	0	0
1189	MD-5 3-12-2019 4V4+3 15X17_3.csv	0	0	2	221.6	0	0	0	0	0	0	0	0	md-5	03/12/2019	4V4+3	11	15x17	255	23.18181818	POS	3	0	0	4.55	0	0	0.43956044	48.7032967	0	0	0	0	0	0	0	0
1190	MD-5 3-12-2019 4V4+3 15X17_3.csv	0	0	1	99.1	0	0	0	0	0	0	0	0	md-5	03/12/2019	4V4+3	11	15x17	255	23.18181818	POS	3	0	0	4.55	0	0	0.21978022	21.78021978	0	0	0	0	0	0	0	0
1191	MD-5 3-12-2019 4V4+3 15X17_3.csv	0	0	0	0	0	0	0	0	0	0	0	0	md-5	03/12/2019	4V4+3	11	15x17	255	23.18181818	POS	3	0	1	4.55	0	0	0	0	0	0	0	0	0	0	0	0
1192	MD-5 3-12-2019 4v4+3 15X17_1.csv	0	0	1	117.9	0	0	0	0	0	0	0	0	md-5	03/12/2019	4V4+3	11	15x17	255	23.18181818	POS	1	0	0	4.17	0	0	0.239808153	28.27338129	0	0	0	0	0	0	0	0
1193	MD-5 3-12-2019 4v4+3 15X17_1.csv	0	0	0	0	0	0	0	0	0	0	0	0	md-5	03/12/2019	4V4+3	11	15x17	255	23.18181818	POS	1	1	0	4.17	0	0	0	0	0	0	0	0	0	0	0	0
1194	MD-5 3-12-2019 4v4+3 15X17_1.csv	0	0	0	0	0	0	0	0	0	0	0	0	md-5	03/12/2019	4V4+3	11	15x17	255	23.18181818	POS	1	0	0	4.17	0	0	0	0	0	0	0	0	0	0	0	0
1195	MD-5 3-12-2019 4v4+3 15X17_1.csv	0	0	1	154.7	0	0	0	0	0	0	0	0	md-5	03/12/2019	4V4+3	11	15x17	255	23.18181818	POS	1	0	0	4.17	0	0	0.239808153	37.09832134	0	0	0	0	0	0	0	0
1196	MD-5 3-12-2019 4v4+3 15X17_1.csv	0	0	0	0	0	0	0	0	0	0	0	0	md-5	03/12/2019	4V4+3	11	15x17	255	23.18181818	POS	1	0	0	4.17	0	0	0	0	0	0	0	0	0	0	0	0
1197	MD-5 3-12-2019 4v4+3 15X17_1.csv	0	0			0	0	0	0	0	0	0	0	md-5	03/12/2019	4V4+3	11	15x17	255	23.18181818	POS	1	0	0	4.17	0	0	0	0	0	0	0	0	0	0	0	0
1198	MD-5 3-12-2019 4v4+3 15X17_1.csv	0	0	0	0	0	0	0	0	0	0	0	0	md-5	03/12/2019	4V4+3	11	15x17	255	23.18181818	POS	1	0	1	4.17	0	0	0	0	0	0	0	0	0	0	0	0
1199	MD-5 3-12-2019 4v4+3 15X17_1.csv	0	0	0	0	0	0	0	0	0	0	0	0	md-5	03/12/2019	4V4+3	11	15x17	255	23.18181818	POS	1	0	0	4.17	0	0	0	0	0	0	0	0	0	0	0	0
1200	MD-5 3-12-2019 4v4+3 15X17_1.csv	0	0	1	134.5	0	0	0	0	0	0	0	0	md-5	03/12/2019	4V4+3	11	15x17	255	23.18181818	POS	1	0	0	4.17	0	0	0.239808153	32.25419664	0	0	0	0	0	0	0	0
1299	md-3 5-12-2019 5V5+3 25X25_1.csv	0	0			0	0	0	0	0	0	0	0	md-3	05/12/2019	5V5+3	13	25x25	625	48.07692308	POS	1	0	0	4.83	0	0	0	0	0	0	0	0	0	0	0	0
1300	md-3 5-12-2019 5V5+3 25X25_1.csv	0	0	2	244.3	0	0	0	0	0	0	0	0	md-3	05/12/2019	5V5+3	13	25x25	625	48.07692308	POS	1	0	0	4.83	0	0	0.414078675	50.57971014	0	0	0	0	0	0	0	0
1301	md-3 5-12-2019 5V5+3 25X25_1.csv	0	0			0	0	0	0	0	0	0	0	md-3	05/12/2019	5V5+3	13	25x25	625	48.07692308	POS	1	0	0	4.83	0	0	0	0	0	0	0	0	0	0	0	0
1302	md-3 5-12-2019 5V5+3 25X25_1.csv	0	0	1	100.8	0	0	0	0	0	0	0	0	md-3	05/12/2019	5V5+3	13	25x25	625	48.07692308	POS	1	0	0	4.83	0	0	0.207039337	20.86956522	0	0	0	0	0	0	0	0
1303	md-3 5-12-2019 5V5+3 25X25_1.csv	0	0			0	0	0	0	0	0	0	0	md-3	05/12/2019	5V5+3	13	25x25	625	48.07692308	POS	1	0	0	4.83	0	0	0	0	0	0	0	0	0	0	0	0
1304	md-3 5-12-2019 5V5+3 25X25_1.csv	0	0	1	95.1	0	0	0	0	0	0	0	0	md-3	05/12/2019	5V5+3	13	25x25	625	48.07692308	POS	1	0	0	4.83	0	0	0.207039337	19.68944099	0	0	0	0	0	0	0	0
1305	md-3 5-12-2019 5V5+3 25X25_1.csv	0	0	0	0	0	0	0	0	0	0	0	0	md-3	05/12/2019	5V5+3	13	25x25	625	48.07692308	POS	1	0	0	4.83	0	0	0	0	0	0	0	0	0	0	0	0
1306	md-3 5-12-2019 5V5+3 25X25_1.csv	0	0	1	109.5	0	0	0	0	0	0	0	0	md-3	05/12/2019	5V5+3	13	25x25	625	48.07692308	POS	1	0	0	4.83	0	0	0.207039337	22.67080745	0	0	0	0	0	0	0	0
1307	md-3 5-12-2019 5V5+3 25X25_2.csv	0	0			0	0	0	0	0	0	0	0	md-3	05/12/2019	5V5+3	13	25x25	625	48.07692308	POS	2	0	0	4.5	0	0	0	0	0	0	0	0	0	0	0	0
1308	md-3 5-12-2019 5V5+3 25X25_2.csv	0	0	2	245.6	0	0	0	0	0	0	0	0	md-3	05/12/2019	5V5+3	13	25x25	625	48.07692308	POS	2	0	0	4.5	0	0	0.444444444	54.57777778	0	0	0	0	0	0	0	0
1309	md-3 5-12-2019 5V5+3 25X25_2.csv	0	0	2	248.8	0	0	0	0	0	0	0	0	md-3	05/12/2019	5V5+3	13	25x25	625	48.07692308	POS	2	0	0	4.5	0	0	0.444444444	55.28888889	0	0	0	0	0	0	0	0
1310	md-3 5-12-2019 5V5+3 25X25_2.csv	0	0	0	0	0	0	0	0	0	0	0	0	md-3	05/12/2019	5V5+3	13	25x25	625	48.07692308	POS	2	0	0	4.5	0	0	0	0	0	0	0	0	0	0	0	0
1311	md-3 5-12-2019 5V5+3 25X25_2.csv	0	0			0	0	0	0	0	0	0	0	md-3	05/12/2019	5V5+3	13	25x25	625	48.07692308	POS	2	0	0	4.5	0	0	0	0	0	0	0	0	0	0	0	0
1312	md-3 5-12-2019 5V5+3 25X25_2.csv	0	0	1	183.8	0	0	0	0	0	0	0	0	md-3	05/12/2019	5V5+3	13	25x25	625	48.07692308	POS	2	0	0	4.5	0	0	0.222222222	40.84444444	0	0	0	0	0	0	0	0
1313	md-3 5-12-2019 5V5+3 25X25_2.csv	0	0	0	0	0	0	0	0	0	0	0	0	md-3	05/12/2019	5V5+3	13	25x25	625	48.07692308	POS	2	0	0	4.5	0	0	0	0	0	0	0	0	0	0	0	0
1314	md-3 5-12-2019 5V5+3 25X25_2.csv	0	0	0	0	0	0	0	0	0	0	0	0	md-3	05/12/2019	5V5+3	13	25x25	625	48.07692308	POS	2	0	0	4.5	0	0	0	0	0	0	0	0	0	0	0	0
1315	md-3 5-12-2019 5V5+3 25X25_3.csv	0	0			0	0	0	0	0	0	0	0	md-3	05/12/2019	5V5+3	13	25x25	625	48.07692308	POS	3	0	0	4.33	0	0	0	0	0	0	0	0	0	0	0	0
1316	md-3 5-12-2019 5V5+3 25X25_3.csv	0	0			0	0	0	0	0	0	0	0	md-3	05/12/2019	5V5+3	13	25x25	625	48.07692308	POS	3	0	0	4.33	0	0	0	0	0	0	0	0	0	0	0	0
1317	md-3 5-12-2019 5V5+3 25X25_3.csv	0	0	0	0	0	0	0	0	0	0	0	0	md-3	05/12/2019	5V5+3	13	25x25	625	48.07692308	POS	3	0	0	4.33	0	0	0	0	0	0	0	0	0	0	0	0
1318	md-3 5-12-2019 5V5+3 25X25_3.csv	0	0	1	111.2	0	0	0	0	0	0	0	0	md-3	05/12/2019	5V5+3	13	25x25	625	48.07692308	POS	3	0	0	4.33	0	0	0.230946882	25.6812933	0	0	0	0	0	0	0	0
1319	md-3 5-12-2019 5V5+3 25X25_3.csv	0	0			0	0	0	0	0	0	0	0	md-3	05/12/2019	5V5+3	13	25x25	625	48.07692308	POS	3	0	0	4.33	0	0	0	0	0	0	0	0	0	0	0	0
1320	md-3 5-12-2019 5V5+3 25X25_3.csv	0	0	2	242.8	0	0	0	0	0	0	0	0	md-3	05/12/2019	5V5+3	13	25x25	625	48.07692308	POS	3	0	0	4.33	0	0	0.461893764	56.073903	0	0	0	0	0	0	0	0
1321	md-3 5-12-2019 5V5+3 25X25_3.csv	0	0	1	76.9	0	0	0	0	0	0	0	0	md-3	05/12/2019	5V5+3	13	25x25	625	48.07692308	POS	3	0	0	4.33	0	0	0.230946882	17.75981524	0	0	0	0	0	0	0	0
1322	md-3 5-12-2019 5V5+3 25X25_3.csv	0	0	1	105.6	0	0	0	0	0	0	0	0	md-3	05/12/2019	5V5+3	13	25x25	625	48.07692308	POS	3	0	0	4.33	0	0	0.230946882	24.38799076	0	0	0	0	0	0	0	0
1571	pre 8-1-2020 4v4+3 15x17_1.csv	0	0			0	0	0	0	0	0	0	0	pre	08/01/2020	4v4+3	11	15x17	255	23.18181818	POS	1	0	0	4.27	0	0	0	0	0	0	0	0	0	0	0	0
1572	pre 8-1-2020 4v4+3 15x17_1.csv	0	0	0	0	0	0	0	0	0	0	0	0	pre	08/01/2020	4v4+3	11	15x17	255	23.18181818	POS	1	0	1	4.27	0	0	0	0	0	0	0	0	0	0	0	0
1573	pre 8-1-2020 4v4+3 15x17_1.csv	0	0	0	0	0	0	0	0	0	0	0	0	pre	08/01/2020	4v4+3	11	15x17	255	23.18181818	POS	1	1	0	4.27	0	0	0	0	0	0	0	0	0	0	0	0
1574	pre 8-1-2020 4v4+3 15x17_1.csv	0	0	1	184.7	0	0	0	0	0	0	0	0	pre	08/01/2020	4v4+3	11	15x17	255	23.18181818	POS	1	0	0	4.27	0	0	0.234192037	43.25526932	0	0	0	0	0	0	0	0
1575	pre 8-1-2020 4v4+3 15x17_1.csv	0	0	1	62.1	0	0	0	0	0	0	0	0	pre	08/01/2020	4v4+3	11	15x17	255	23.18181818	POS	1	0	0	4.27	0	0	0.234192037	14.54332553	0	0	0	0	0	0	0	0
1576	pre 8-1-2020 4v4+3 15x17_1.csv	0	0	0	0	0	0	0	0	0	0	0	0	pre	08/01/2020	4v4+3	11	15x17	255	23.18181818	POS	1	0	1	4.27	0	0	0	0	0	0	0	0	0	0	0	0
1577	pre 8-1-2020 4v4+3 15x17_1.csv	0	0	1	60.7	0	0	0	0	0	0	0	0	pre	08/01/2020	4v4+3	11	15x17	255	23.18181818	POS	1	1	0	4.27	0	0	0.234192037	14.21545667	0	0	0	0	0	0	0	0
1578	pre 8-1-2020 4v4+3 15x17_1.csv	0	0			0	0	0	0	0	0	0	0	pre	08/01/2020	4v4+3	11	15x17	255	23.18181818	POS	1	0	0	4.27	0	0	0	0	0	0	0	0	0	0	0	0
1579	pre 8-1-2020 4v4+3 15x17_1.csv	0	0			0	0	0	0	0	0	0	0	pre	08/01/2020	4v4+3	11	15x17	255	23.18181818	POS	1	0	0	4.27	0	0	0	0	0	0	0	0	0	0	0	0
1580	pre 8-1-2020 4v4+3 15x17_1.csv	0	0	1	186.3	0	0	0	0	0	0	0	0	pre	08/01/2020	4v4+3	11	15x17	255	23.18181818	POS	1	0	0	4.27	0	0	0.234192037	43.62997658	0	0	0	0	0	0	0	0
1581	pre 8-1-2020 4v4+3 15x17_1.csv	0	0	0	0	0	0	0	0	0	0	0	0	pre	08/01/2020	4v4+3	11	15x17	255	23.18181818	POS	1	0	0	4.27	0	0	0	0	0	0	0	0	0	0	0	0
1582	pre 8-1-2020 4v4+3 15x17_1.csv	0	0	1	160.1	0	0	0	0	0	0	0	0	pre	08/01/2020	4v4+3	11	15x17	255	23.18181818	POS	1	0	0	4.27	0	0	0.234192037	37.4941452	0	0	0	0	0	0	0	0
1583	pre 8-1-2020 4v4+3 15x17_1.csv	0	0	1	188.1	0	0	0	0	0	0	0	0	pre	08/01/2020	4v4+3	11	15x17	255	23.18181818	POS	1	0	0	4.27	0	0	0.234192037	44.05152225	0	0	0	0	0	0	0	0
1584	pre 8-1-2020 4v4+3 15x17_1.csv	0	0	0	0	0	0	0	0	0	0	0	0	pre	08/01/2020	4v4+3	11	15x17	255	23.18181818	POS	1	0	0	4.27	0	0	0	0	0	0	0	0	0	0	0	0
1585	pre 8-1-2020 4v4+3 15x17_2.csv	0	0	1	193.8	0	0	0	0	0	0	0	0	pre	08/01/2020	4v4+3	11	15x17	255	23.18181818	POS	2	0	0	4.42	0	0	0.226244344	43.84615385	0	0	0	0	0	0	0	0
1586	pre 8-1-2020 4v4+3 15x17_2.csv	0	0	0	0	0	0	0	0	0	0	0	0	pre	08/01/2020	4v4+3	11	15x17	255	23.18181818	POS	2	0	1	4.42	0	0	0	0	0	0	0	0	0	0	0	0
1587	pre 8-1-2020 4v4+3 15x17_2.csv	0	0	0	0	0	0	0	0	0	0	0	0	pre	08/01/2020	4v4+3	11	15x17	255	23.18181818	POS	2	1	0	4.42	0	0	0	0	0	0	0	0	0	0	0	0
1588	pre 8-1-2020 4v4+3 15x17_2.csv	0	0	0	0	0	0	0	0	0	0	0	0	pre	08/01/2020	4v4+3	11	15x17	255	23.18181818	POS	2	0	0	4.42	0	0	0	0	0	0	0	0	0	0	0	0
1589	pre 8-1-2020 4v4+3 15x17_2.csv	0	0	1	98.6	0	0	0	0	0	0	0	0	pre	08/01/2020	4v4+3	11	15x17	255	23.18181818	POS	2	0	0	4.42	0	0	0.226244344	22.30769231	0	0	0	0	0	0	0	0
1590	pre 8-1-2020 4v4+3 15x17_2.csv	0	0	0	0	0	0	0	0	0	0	0	0	pre	08/01/2020	4v4+3	11	15x17	255	23.18181818	POS	2	0	1	4.42	0	0	0	0	0	0	0	0	0	0	0	0
1591	pre 8-1-2020 4v4+3 15x17_2.csv	0	0	1	71.5	0	0	0	0	0	0	0	0	pre	08/01/2020	4v4+3	11	15x17	255	23.18181818	POS	2	1	0	4.42	0	0	0.226244344	16.17647059	0	0	0	0	0	0	0	0
1592	pre 8-1-2020 4v4+3 15x17_2.csv	0	0	1	181.6	0	0	0	0	0	0	0	0	pre	08/01/2020	4v4+3	11	15x17	255	23.18181818	POS	2	0	0	4.42	0	0	0.226244344	41.08597285	0	0	0	0	0	0	0	0
1593	pre 8-1-2020 4v4+3 15x17_2.csv	0	0	2	183	0	0	0	0	0	0	0	0	pre	08/01/2020	4v4+3	11	15x17	255	23.18181818	POS	2	0	0	4.42	0	0	0.452488688	41.40271493	0	0	0	0	0	0	0	0
1594	pre 8-1-2020 4v4+3 15x17_2.csv	0	0	2	263.5	0	0	0	0	0	0	0	0	pre	08/01/2020	4v4+3	11	15x17	255	23.18181818	POS	2	0	0	4.42	0	0	0.452488688	59.61538462	0	0	0	0	0	0	0	0
1595	pre 8-1-2020 4v4+3 15x17_2.csv	0	0	0	0	0	0	0	0	0	0	0	0	pre	08/01/2020	4v4+3	11	15x17	255	23.18181818	POS	2	0	0	4.42	0	0	0	0	0	0	0	0	0	0	0	0
1596	pre 8-1-2020 4v4+3 15x17_2.csv	0	0	1	102.3	0	0	0	0	0	0	0	0	pre	08/01/2020	4v4+3	11	15x17	255	23.18181818	POS	2	0	0	4.42	0	0	0.226244344	23.14479638	0	0	0	0	0	0	0	0
1597	pre 8-1-2020 4v4+3 15x17_2.csv	0	0	1	166.5	0	0	0	0	0	0	0	0	pre	08/01/2020	4v4+3	11	15x17	255	23.18181818	POS	2	0	0	4.42	0	0	0.226244344	37.66968326	0	0	0	0	0	0	0	0
1598	pre 8-1-2020 4v4+3 15x17_2.csv	0	0	1	70.4	0	0	0	0	0	0	0	0	pre	08/01/2020	4v4+3	11	15x17	255	23.18181818	POS	2	0	0	4.42	0	0	0.226244344	15.92760181	0	0	0	0	0	0	0	0
1599	pre 8-1-2020 4v4+3 15x17_3.csv	0	0	2	229.5	0	0	0	0	0	0	0	0	pre	08/01/2020	4v4+3	11	15x17	255	23.18181818	POS	3	0	0	5.02	0	0	0.398406375	45.71713147	0	0	0	0	0	0	0	0
1600	pre 8-1-2020 4v4+3 15x17_3.csv	0	0	0	0	0	0	0	0	0	0	0	0	pre	08/01/2020	4v4+3	11	15x17	255	23.18181818	POS	3	0	0	5.02	0	0	0	0	0	0	0	0	0	0	0	0
1601	pre 8-1-2020 4v4+3 15x17_3.csv	0	0	2	202.6	0	0	0	0	0	0	0	0	pre	08/01/2020	4v4+3	11	15x17	255	23.18181818	POS	3	0	0	5.02	0	0	0.398406375	40.35856574	0	0	0	0	0	0	0	0
1602	pre 8-1-2020 4v4+3 15x17_3.csv	0	0	2	257.3	0	0	0	0	0	0	0	0	pre	08/01/2020	4v4+3	11	15x17	255	23.18181818	POS	3	0	0	5.02	0	0	0.398406375	51.25498008	0	0	0	0	0	0	0	0
1603	pre 8-1-2020 4v4+3 15x17_3.csv	0	0			0	0	0	0	0	0	0	0	pre	08/01/2020	4v4+3	11	15x17	255	23.18181818	POS	3	0	0	5.02	0	0	0	0	0	0	0	0	0	0	0	0
1604	pre 8-1-2020 4v4+3 15x17_3.csv	0	0	0	0	0	0	0	0	0	0	0	0	pre	08/01/2020	4v4+3	11	15x17	255	23.18181818	POS	3	0	0	5.02	0	0	0	0	0	0	0	0	0	0	0	0
1605	pre 8-1-2020 4v4+3 15x17_3.csv	0	0	1	156.4	0	0	0	0	0	0	0	0	pre	08/01/2020	4v4+3	11	15x17	255	23.18181818	POS	3	0	0	5.02	0	0	0.199203187	31.15537849	0	0	0	0	0	0	0	0
1606	pre 8-1-2020 4v4+3 15x17_3.csv	0	0	2	259	0	0	0	0	0	0	0	0	pre	08/01/2020	4v4+3	11	15x17	255	23.18181818	POS	3	0	0	5.02	0	0	0.398406375	51.5936255	0	0	0	0	0	0	0	0
1607	pre 8-1-2020 4v4+3 15x17_3.csv	0	0			0	0	0	0	0	0	0	0	pre	08/01/2020	4v4+3	11	15x17	255	23.18181818	POS	3	0	0	5.02	0	0	0	0	0	0	0	0	0	0	0	0
1608	pre 8-1-2020 4v4+3 15x17_3.csv	0	0	1	121.3	0	0	0	0	0	0	0	0	pre	08/01/2020	4v4+3	11	15x17	255	23.18181818	POS	3	0	0	5.02	0	0	0.199203187	24.16334661	0	0	0	0	0	0	0	0
1609	pre 8-1-2020 4v4+3 15x17_3.csv	0	0	0	0	0	0	0	0	0	0	0	0	pre	08/01/2020	4v4+3	11	15x17	255	23.18181818	POS	3	0	0	5.02	0	0	0	0	0	0	0	0	0	0	0	0
1610	pre 8-1-2020 4v4+3 15x17_3.csv	0	0	2	255.7	0	0	0	0	0	0	0	0	pre	08/01/2020	4v4+3	11	15x17	255	23.18181818	POS	3	0	0	5.02	0	0	0.398406375	50.93625498	0	0	0	0	0	0	0	0
1611	pre 8-1-2020 4v4+3 15x17_3.csv	0	0	2	225.6	0	0	0	0	0	0	0	0	pre	08/01/2020	4v4+3	11	15x17	255	23.18181818	POS	3	0	0	5.02	0	0	0.398406375	44.94023904	0	0	0	0	0	0	0	0
1612	pre 8-1-2020 4v4+3 15x17_3.csv	0	0	1	92.9	0	0	0	0	0	0	0	0	pre	08/01/2020	4v4+3	11	15x17	255	23.18181818	POS	3	0	0	5.02	0	0	0.199203187	18.5059761	0	0	0	0	0	0	0	0
1391	pre 16-1-2020 5v5+3 18x20_1.csv	0	0	1	147.4	0	0	0	0	0	0	0	0	pre	16/01/2020	5v5+3	13	18x20	360	27.69230769	POS	1	0	0	5.08	0	0	0.196850394	29.01574803	0	0	0	0	0	0	0	0
1392	pre 16-1-2020 5v5+3 18x20_1.csv	0	0	0	0	0	0	0	0	0	0	0	0	pre	16/01/2020	5v5+3	13	18x20	360	27.69230769	POS	1	0	0	5.08	0	0	0	0	0	0	0	0	0	0	0	0
1393	pre 16-1-2020 5v5+3 18x20_1.csv	0	0	1	120.6	0	0	0	0	0	0	0	0	pre	16/01/2020	5v5+3	13	18x20	360	27.69230769	POS	1	0	0	5.08	0	0	0.196850394	23.74015748	0	0	0	0	0	0	0	0
1394	pre 16-1-2020 5v5+3 18x20_1.csv	0	0			0	0	0	0	0	0	0	0	pre	16/01/2020	5v5+3	13	18x20	360	27.69230769	POS	1	0	0	5.08	0	0	0	0	0	0	0	0	0	0	0	0
1395	pre 16-1-2020 5v5+3 18x20_1.csv	0	0			0	0	0	0	0	0	0	0	pre	16/01/2020	5v5+3	13	18x20	360	27.69230769	POS	1	0	0	5.08	0	0	0	0	0	0	0	0	0	0	0	0
1396	pre 16-1-2020 5v5+3 18x20_1.csv	0	0			0	0	0	0	0	0	0	0	pre	16/01/2020	5v5+3	13	18x20	360	27.69230769	POS	1	0	0	5.08	0	0	0	0	0	0	0	0	0	0	0	0
1397	pre 16-1-2020 5v5+3 18x20_1.csv	0	0	0	0	0	0	0	0	0	0	0	0	pre	16/01/2020	5v5+3	13	18x20	360	27.69230769	POS	1	0	0	5.08	0	0	0	0	0	0	0	0	0	0	0	0
1398	pre 16-1-2020 5v5+3 18x20_1.csv	0	0	0	0	0	0	0	0	0	0	0	0	pre	16/01/2020	5v5+3	13	18x20	360	27.69230769	POS	1	0	0	5.08	0	0	0	0	0	0	0	0	0	0	0	0
1399	pre 16-1-2020 5v5+3 18x20_1.csv	0	0			0	0	0	0	0	0	0	0	pre	16/01/2020	5v5+3	13	18x20	360	27.69230769	POS	1	0	0	5.08	0	0	0	0	0	0	0	0	0	0	0	0
1400	pre 16-1-2020 5v5+3 18x20_1.csv	0	0	1	199.8	0	0	0	0	0	0	0	0	pre	16/01/2020	5v5+3	13	18x20	360	27.69230769	POS	1	0	0	5.08	0	0	0.196850394	39.33070866	0	0	0	0	0	0	0	0
1401	pre 16-1-2020 5v5+3 18x20_1.csv	0	0	1	64.3	0	0	0	0	0	0	0	0	pre	16/01/2020	5v5+3	13	18x20	360	27.69230769	POS	1	0	0	5.08	0	0	0.196850394	12.65748031	0	0	0	0	0	0	0	0
1402	pre 16-1-2020 5v5+3 18x20_1.csv	0	0	1	129.6	0	0	0	0	0	0	0	0	pre	16/01/2020	5v5+3	13	18x20	360	27.69230769	POS	1	0	0	5.08	0	0	0.196850394	25.51181102	0	0	0	0	0	0	0	0
1403	pre 16-1-2020 5v5+3 18x20_1.csv	0	0	2	212.8	0	0	0	0	0	0	0	0	pre	16/01/2020	5v5+3	13	18x20	360	27.69230769	POS	1	0	0	5.08	0	0	0.393700787	41.88976378	0	0	0	0	0	0	0	0
1323	md-4 11-2-2020 9V9 50X50 (PG)_1.csv	0	0	2	226.5	0	0	0	0	0	0	0	0	md-4	11/02/2020	9V9	20	50x50	2500	125	PG	1	0	0	10.45	0	0	0.19138756	21.67464115	0	0	0	0	0	0	0	0
1324	md-4 11-2-2020 9V9 50X50 (PG)_1.csv	0	0	1	66.1	0	0	0	0	0	0	0	0	md-4	11/02/2020	9V9	20	50x50	2500	125	PG	1	0	0	10.45	0	0	0.09569378	6.325358852	0	0	0	0	0	0	0	0
1325	md-4 11-2-2020 9V9 50X50 (PG)_1.csv	0	0	0	0	0	0	0	0	0	0	0	0	md-4	11/02/2020	9V9	20	50x50	2500	125	PG	1	0	0	10.45	0	0	0	0	0	0	0	0	0	0	0	0
1326	md-4 11-2-2020 9V9 50X50 (PG)_1.csv	0	0	3	288.4	0	0	0	0	0	0	0	0	md-4	11/02/2020	9V9	20	50x50	2500	125	PG	1	0	0	10.45	0	0	0.28708134	27.59808612	0	0	0	0	0	0	0	0
1327	md-4 11-2-2020 9V9 50X50 (PG)_1.csv	0	0	1	62.2	0	0	0	0	0	0	0	0	md-4	11/02/2020	9V9	20	50x50	2500	125	PG	1	0	0	10.45	0	0	0.09569378	5.95215311	0	0	0	0	0	0	0	0
1328	md-4 11-2-2020 9V9 50X50 (PG)_1.csv	0	0	0	0	0	0	0	0	0	0	0	0	md-4	11/02/2020	9V9	20	50x50	2500	125	PG	1	0	0	10.45	0	0	0	0	0	0	0	0	0	0	0	0
1329	md-4 11-2-2020 9V9 50X50 (PG)_1.csv	0	0	0	0	0	0	0	0	0	0	1	263.4	md-4	11/02/2020	9V9	20	50x50	2500	125	PG	1	0	0	10.45	0	0	0	0	0	0	0	0	0	0	0.09569378	25.20574163
1330	md-4 11-2-2020 9V9 50X50 (PG)_1.csv	0	0	1	65.3	0	0	0	0	0	0	0	0	md-4	11/02/2020	9V9	20	50x50	2500	125	PG	1	0	0	10.45	0	0	0.09569378	6.248803828	0	0	0	0	0	0	0	0
1331	md-4 11-2-2020 9V9 50X50 (PG)_1.csv	0	0	1	105.8	0	0	0	0	0	0	0	0	md-4	11/02/2020	9V9	20	50x50	2500	125	PG	1	0	0	10.45	0	0	0.09569378	10.12440191	0	0	0	0	0	0	0	0
1332	md-4 11-2-2020 9V9 50X50 (PG)_2.csv	0	0	3	264.9	0	0	0	0	0	0	0	0	md-4	11/02/2020	9V9	20	50x50	2500	125	PG	2	0	0	12.45	0	0	0.240963855	21.27710843	0	0	0	0	0	0	0	0
1333	md-4 11-2-2020 9V9 50X50 (PG)_2.csv	0	0	2	143.7	0	0	0	0	0	0	0	0	md-4	11/02/2020	9V9	20	50x50	2500	125	PG	2	0	0	12.45	0	0	0.16064257	11.54216867	0	0	0	0	0	0	0	0
1334	md-4 11-2-2020 9V9 50X50 (PG)_2.csv	0	0	1	83.6	0	0	0	0	0	0	0	0	md-4	11/02/2020	9V9	20	50x50	2500	125	PG	2	0	0	12.45	0	0	0.080321285	6.714859438	0	0	0	0	0	0	0	0
1335	md-4 11-2-2020 9V9 50X50 (PG)_2.csv	0	0	3	304.3	0	0	0	0	0	0	0	0	md-4	11/02/2020	9V9	20	50x50	2500	125	PG	2	0	0	12.45	0	0	0.240963855	24.44176707	0	0	0	0	0	0	0	0
1336	md-4 11-2-2020 9V9 50X50 (PG)_2.csv	0	0	2	178.6	0	0	0	0	0	0	0	0	md-4	11/02/2020	9V9	20	50x50	2500	125	PG	2	0	0	12.45	0	0	0.16064257	14.34538153	0	0	0	0	0	0	0	0
1337	md-4 11-2-2020 9V9 50X50 (PG)_2.csv	0	0	1	61.2	0	0	0	0	0	0	0	0	md-4	11/02/2020	9V9	20	50x50	2500	125	PG	2	0	0	12.45	0	0	0.080321285	4.915662651	0	0	0	0	0	0	0	0
1338	md-4 11-2-2020 9V9 50X50 (PG)_2.csv	1	286.9	0	0	1	314.8	1	318.2	2	169.9	1	118.6	md-4	11/02/2020	9V9	20	50x50	2500	125	PG	2	0	0	12.45	0.080321285	23.04417671	0	0	0.080321285	25.28514056	0.080321285	25.55823293	0.16064257	13.64658635	0.080321285	9.526104418
1339	md-4 11-2-2020 9V9 50X50 (PG)_2.csv	0	0	1	89.3	0	0	0	0	0	0	0	0	md-4	11/02/2020	9V9	20	50x50	2500	125	PG	2	0	0	12.45	0	0	0.080321285	7.172690763	0	0	0	0	0	0	0	0
1340	md-4 11-2-2020 9V9 50X50 (PG)_2.csv	0	0	1	80.9	0	0	0	0	0	0	0	0	md-4	11/02/2020	9V9	20	50x50	2500	125	PG	2	0	0	12.45	0	0	0.080321285	6.497991968	0	0	0	0	0	0	0	0
1341	md-4 28-1-2020 9V9 50X50 (PG)_1.csv	0	0	0	0	0	0	0	0	0	0	0	0	md-4	28/01/2020	9V9	20	50x50	2500	125	PG	1	0	0	9.33	0	0	0	0	0	0	0	0	0	0	0	0
1342	md-4 28-1-2020 9V9 50X50 (PG)_1.csv	0	0	3	261.9	0	0	0	0	0	0	0	0	md-4	28/01/2020	9V9	20	50x50	2500	125	PG	1	0	0	9.33	0	0	0.321543408	28.07073955	0	0	0	0	0	0	0	0
1343	md-4 28-1-2020 9V9 50X50 (PG)_1.csv	0	0	1	135.8	0	0	0	0	0	0	0	0	md-4	28/01/2020	9V9	20	50x50	2500	125	PG	1	0	0	9.33	0	0	0.107181136	14.55519829	0	0	0	0	0	0	0	0
1344	md-4 28-1-2020 9V9 50X50 (PG)_1.csv	0	0	0	0	0	0	0	0	0	0	0	0	md-4	28/01/2020	9V9	20	50x50	2500	125	PG	1	0	0	9.33	0	0	0	0	0	0	0	0	0	0	0	0
1345	md-4 28-1-2020 9V9 50X50 (PG)_1.csv	0	0	2	127.1	0	0	0	0	0	0	0	0	md-4	28/01/2020	9V9	20	50x50	2500	125	PG	1	0	0	9.33	0	0	0.214362272	13.6227224	0	0	0	0	0	0	0	0
1346	md-4 28-1-2020 9V9 50X50 (PG)_1.csv	0	0	0	0	0	0	0	0	0	0	0	0	md-4	28/01/2020	9V9	20	50x50	2500	125	PG	1	0	0	9.33	0	0	0	0	0	0	0	0	0	0	0	0
1347	md-4 28-1-2020 9V9 50X50 (PG)_1.csv	0	0	1	60.8	0	0	0	0	0	0	0	0	md-4	28/01/2020	9V9	20	50x50	2500	125	PG	1	0	0	9.33	0	0	0.107181136	6.516613076	0	0	0	0	0	0	0	0
1348	md-4 28-1-2020 9V9 50X50 (PG)_1.csv	0	0	1	80.2	0	0	0	0	0	0	0	0	md-4	28/01/2020	9V9	20	50x50	2500	125	PG	1	0	0	9.33	0	0	0.107181136	8.595927117	0	0	0	0	0	0	0	0
1349	md-4 28-1-2020 9V9 50X50 (PG)_1.csv	0	0	1	114.8	0	0	0	0	0	0	0	0	md-4	28/01/2020	9V9	20	50x50	2500	125	PG	1	0	0	9.33	0	0	0.107181136	12.30439443	0	0	0	0	0	0	0	0
1350	md-4 28-1-2020 9V9 50X50 (PG)_1.csv	0	0	1	100.3	0	0	0	0	0	0	0	0	md-4	28/01/2020	9V9	20	50x50	2500	125	PG	1	0	0	9.33	0	0	0.107181136	10.75026795	0	0	0	0	0	0	0	0
1351	md-4 28-1-2020 9V9 50X50 (PG)_1.csv	0	0	0	0	0	0	0	0	0	0	0	0	md-4	28/01/2020	9V9	20	50x50	2500	125	PG	1	0	0	9.33	0	0	0	0	0	0	0	0	0	0	0	0
1352	md-4 28-1-2020 9V9 50X50 (PG)_1.csv	0	0	0	0	0	0	0	0	0	0	0	0	md-4	28/01/2020	9V9	20	50x50	2500	125	PG	1	0	0	9.33	0	0	0	0	0	0	0	0	0	0	0	0
1353	md-4 28-1-2020 9V9 50X50 (PG)_1.csv	0	0	0	0	0	0	0	0	0	0	0	0	md-4	28/01/2020	9V9	20	50x50	2500	125	PG	1	0	0	9.33	0	0	0	0	0	0	0	0	0	0	0	0
1354	md-4 28-1-2020 9V9 50X50 (PG)_2.csv	0	0	0	0	0	0	0	0	0	0	0	0	md-4	28/01/2020	9V9	20	50x50	2500	125	PG	2	0	0	9.42	0	0	0	0	0	0	0	0	0	0	0	0
1355	md-4 28-1-2020 9V9 50X50 (PG)_2.csv	0	0	3	267.9	0	0	0	0	0	0	0	0	md-4	28/01/2020	9V9	20	50x50	2500	125	PG	2	0	0	9.42	0	0	0.318471338	28.43949045	0	0	0	0	0	0	0	0
1356	md-4 28-1-2020 9V9 50X50 (PG)_2.csv	0	0	1	134.3	0	0	0	0	0	0	0	0	md-4	28/01/2020	9V9	20	50x50	2500	125	PG	2	0	0	9.42	0	0	0.106157113	14.25690021	0	0	0	0	0	0	0	0
1357	md-4 28-1-2020 9V9 50X50 (PG)_2.csv	0	0	0	0	0	0	0	0	0	0	0	0	md-4	28/01/2020	9V9	20	50x50	2500	125	PG	2	0	0	9.42	0	0	0	0	0	0	0	0	0	0	0	0
1358	md-4 28-1-2020 9V9 50X50 (PG)_2.csv	0	0	2	127.1	0	0	0	0	0	0	0	0	md-4	28/01/2020	9V9	20	50x50	2500	125	PG	2	0	0	9.42	0	0	0.212314225	13.492569	0	0	0	0	0	0	0	0
1359	md-4 28-1-2020 9V9 50X50 (PG)_2.csv	0	0	0	0	0	0	0	0	0	0	0	0	md-4	28/01/2020	9V9	20	50x50	2500	125	PG	2	0	0	9.42	0	0	0	0	0	0	0	0	0	0	0	0
1360	md-4 28-1-2020 9V9 50X50 (PG)_2.csv	0	0	1	60.8	0	0	0	0	0	0	0	0	md-4	28/01/2020	9V9	20	50x50	2500	125	PG	2	0	0	9.42	0	0	0.106157113	6.454352442	0	0	0	0	0	0	0	0
1361	md-4 28-1-2020 9V9 50X50 (PG)_2.csv	0	0	1	80.2	0	0	0	0	0	0	0	0	md-4	28/01/2020	9V9	20	50x50	2500	125	PG	2	0	0	9.42	0	0	0.106157113	8.513800425	0	0	0	0	0	0	0	0
1362	md-4 28-1-2020 9V9 50X50 (PG)_2.csv	0	0	1	114.8	0	0	0	0	0	0	0	0	md-4	28/01/2020	9V9	20	50x50	2500	125	PG	2	0	0	9.42	0	0	0.106157113	12.18683652	0	0	0	0	0	0	0	0
1363	md-4 28-1-2020 9V9 50X50 (PG)_2.csv	0	0	1	100.3	0	0	0	0	0	0	0	0	md-4	28/01/2020	9V9	20	50x50	2500	125	PG	2	0	0	9.42	0	0	0.106157113	10.64755839	0	0	0	0	0	0	0	0
1364	md-4 28-1-2020 9V9 50X50 (PG)_2.csv	0	0	0	0	0	0	0	0	0	0	0	0	md-4	28/01/2020	9V9	20	50x50	2500	125	PG	2	0	0	9.42	0	0	0	0	0	0	0	0	0	0	0	0
1365	md-4 28-1-2020 9V9 50X50 (PG)_2.csv	0	0	0	0	0	0	0	0	0	0	0	0	md-4	28/01/2020	9V9	20	50x50	2500	125	PG	2	0	0	9.42	0	0	0	0	0	0	0	0	0	0	0	0
1366	md-4 28-1-2020 9V9 50X50 (PG)_2.csv	0	0	0	0	0	0	0	0	0	0	0	0	md-4	28/01/2020	9V9	20	50x50	2500	125	PG	2	0	0	9.42	0	0	0	0	0	0	0	0	0	0	0	0
1367	md-4 4-2-2020 9V9 50X50 (PG)_1.csv	0	0	3	424.3	0	0	0	0	0	0	0	0	md-4	04/02/2020	9V9	20	50x50	2500	125	PG	1	0	0	8.4	0	0	0.357142857	50.51190476	0	0	0	0	0	0	0	0
1368	md-4 4-2-2020 9V9 50X50 (PG)_1.csv	0	0	0	0	0	0	0	0	0	0	0	0	md-4	04/02/2020	9V9	20	50x50	2500	125	PG	1	0	0	8.4	0	0	0	0	0	0	0	0	0	0	0	0
1369	md-4 4-2-2020 9V9 50X50 (PG)_1.csv	0	0	0	0	0	0	0	0	0	0	0	0	md-4	04/02/2020	9V9	20	50x50	2500	125	PG	1	0	0	8.4	0	0	0	0	0	0	0	0	0	0	0	0
1370	md-4 4-2-2020 9V9 50X50 (PG)_1.csv	0	0	2	238.9	0	0	0	0	0	0	0	0	md-4	04/02/2020	9V9	20	50x50	2500	125	PG	1	0	0	8.4	0	0	0.238095238	28.44047619	0	0	0	0	0	0	0	0
1371	md-4 4-2-2020 9V9 50X50 (PG)_1.csv	0	0	0	0	0	0	0	0	0	0	0	0	md-4	04/02/2020	9V9	20	50x50	2500	125	PG	1	0	0	8.4	0	0	0	0	0	0	0	0	0	0	0	0
1372	md-4 4-2-2020 9V9 50X50 (PG)_1.csv	0	0	0	0	0	0	0	0	0	0	0	0	md-4	04/02/2020	9V9	20	50x50	2500	125	PG	1	0	0	8.4	0	0	0	0	0	0	0	0	0	0	0	0
1373	md-4 4-2-2020 9V9 50X50 (PG)_1.csv	0	0	2	186.6	0	0	0	0	0	0	0	0	md-4	04/02/2020	9V9	20	50x50	2500	125	PG	1	0	0	8.4	0	0	0.238095238	22.21428571	0	0	0	0	0	0	0	0
1374	md-4 4-2-2020 9V9 50X50 (PG)_1.csv	0	0	1	296.9	0	0	0	0	0	0	0	0	md-4	04/02/2020	9V9	20	50x50	2500	125	PG	1	0	0	8.4	0	0	0.119047619	35.3452381	0	0	0	0	0	0	0	0
1375	md-4 4-2-2020 9V9 50X50 (PG)_1.csv	0	0	2	191.3	0	0	0	0	0	0	0	0	md-4	04/02/2020	9V9	20	50x50	2500	125	PG	1	0	0	8.4	0	0	0.238095238	22.77380952	0	0	0	0	0	0	0	0
1376	md-4 4-2-2020 9V9 50X50 (PG)_1.csv	0	0	1	64	0	0	0	0	0	0	0	0	md-4	04/02/2020	9V9	20	50x50	2500	125	PG	1	0	0	8.4	0	0	0.119047619	7.619047619	0	0	0	0	0	0	0	0
1377	md-4 4-2-2020 9V9 50X50 (PG)_1.csv	0	0	0	0	0	0	0	0	0	0	0	0	md-4	04/02/2020	9V9	20	50x50	2500	125	PG	1	0	0	8.4	0	0	0	0	0	0	0	0	0	0	0	0
1378	md-4 4-2-2020 9V9 50X50 (PG)_1.csv	0	0	0	0	0	0	0	0	0	0	0	0	md-4	04/02/2020	9V9	20	50x50	2500	125	PG	1	0	0	8.4	0	0	0	0	0	0	0	0	0	0	0	0
1379	md-4 4-2-2020 9V9 50X50 (PG)_2.csv	0	0	1	142.8	0	0	0	0	0	0	0	0	md-4	04/02/2020	9V9	20	50x50	2500	125	PG	2	0	0	8.52	0	0	0.117370892	16.76056338	0	0	0	0	0	0	0	0
1380	md-4 4-2-2020 9V9 50X50 (PG)_2.csv	0	0	0	0	0	0	0	0	0	0	0	0	md-4	04/02/2020	9V9	20	50x50	2500	125	PG	2	0	0	8.52	0	0	0	0	0	0	0	0	0	0	0	0
1381	md-4 4-2-2020 9V9 50X50 (PG)_2.csv	0	0	0	0	0	0	0	0	0	0	0	0	md-4	04/02/2020	9V9	20	50x50	2500	125	PG	2	0	0	8.52	0	0	0	0	0	0	0	0	0	0	0	0
1382	md-4 4-2-2020 9V9 50X50 (PG)_2.csv	0	0	2	164.6	0	0	0	0	0	0	0	0	md-4	04/02/2020	9V9	20	50x50	2500	125	PG	2	0	0	8.52	0	0	0.234741784	19.31924883	0	0	0	0	0	0	0	0
1383	md-4 4-2-2020 9V9 50X50 (PG)_2.csv	0	0	0	0	0	0	0	0	0	0	0	0	md-4	04/02/2020	9V9	20	50x50	2500	125	PG	2	0	0	8.52	0	0	0	0	0	0	0	0	0	0	0	0
1384	md-4 4-2-2020 9V9 50X50 (PG)_2.csv	0	0	0	0	0	0	0	0	0	0	0	0	md-4	04/02/2020	9V9	20	50x50	2500	125	PG	2	0	0	8.52	0	0	0	0	0	0	0	0	0	0	0	0
1385	md-4 4-2-2020 9V9 50X50 (PG)_2.csv	0	0	2	192.2	0	0	0	0	0	0	0	0	md-4	04/02/2020	9V9	20	50x50	2500	125	PG	2	0	0	8.52	0	0	0.234741784	22.55868545	0	0	0	0	0	0	0	0
1386	md-4 4-2-2020 9V9 50X50 (PG)_2.csv	0	0	2	279.2	0	0	0	0	0	0	0	0	md-4	04/02/2020	9V9	20	50x50	2500	125	PG	2	0	0	8.52	0	0	0.234741784	32.76995305	0	0	0	0	0	0	0	0
1387	md-4 4-2-2020 9V9 50X50 (PG)_2.csv	0	0	0	0	0	0	0	0	0	0	0	0	md-4	04/02/2020	9V9	20	50x50	2500	125	PG	2	0	0	8.52	0	0	0	0	0	0	0	0	0	0	0	0
1388	md-4 4-2-2020 9V9 50X50 (PG)_2.csv	0	0	0	0	0	0	0	0	0	0	0	0	md-4	04/02/2020	9V9	20	50x50	2500	125	PG	2	0	0	8.52	0	0	0	0	0	0	0	0	0	0	0	0
1389	md-4 4-2-2020 9V9 50X50 (PG)_2.csv	0	0	1	93.4	0	0	0	0	0	0	0	0	md-4	04/02/2020	9V9	20	50x50	2500	125	PG	2	0	0	8.52	0	0	0.117370892	10.96244131	0	0	0	0	0	0	0	0
1390	md-4 4-2-2020 9V9 50X50 (PG)_2.csv	0	0	0	0	0	0	0	0	0	0	0	0	md-4	04/02/2020	9V9	20	50x50	2500	125	PG	2	0	0	8.52	0	0	0	0	0	0	0	0	0	0	0	0
1404	pre 16-1-2020 5v5+3 18x20_1.csv	0	0	2	145.5	0	0	0	0	0	0	0	0	pre	16/01/2020	5v5+3	13	18x20	360	27.69230769	POS	1	0	0	5.08	0	0	0.393700787	28.64173228	0	0	0	0	0	0	0	0
1405	pre 16-1-2020 5v5+3 18x20_2.csv	0	0	1	170.1	0	0	0	0	0	0	0	0	pre	16/01/2020	5v5+3	13	18x20	360	27.69230769	POS	2	0	0	5	0	0	0.2	34.02	0	0	0	0	0	0	0	0
1406	pre 16-1-2020 5v5+3 18x20_2.csv	0	0			0	0	0	0	0	0	0	0	pre	16/01/2020	5v5+3	13	18x20	360	27.69230769	POS	2	0	0	5	0	0	0	0	0	0	0	0	0	0	0	0
1407	pre 16-1-2020 5v5+3 18x20_2.csv	0	0	0	0	0	0	0	0	0	0	0	0	pre	16/01/2020	5v5+3	13	18x20	360	27.69230769	POS	2	0	0	5	0	0	0	0	0	0	0	0	0	0	0	0
1408	pre 16-1-2020 5v5+3 18x20_2.csv	0	0	2	258.6	0	0	0	0	0	0	0	0	pre	16/01/2020	5v5+3	13	18x20	360	27.69230769	POS	2	0	0	5	0	0	0.4	51.72	0	0	0	0	0	0	0	0
1409	pre 16-1-2020 5v5+3 18x20_2.csv	0	0			0	0	0	0	0	0	0	0	pre	16/01/2020	5v5+3	13	18x20	360	27.69230769	POS	2	0	0	5	0	0	0	0	0	0	0	0	0	0	0	0
1410	pre 16-1-2020 5v5+3 18x20_2.csv	0	0	1	60.5	0	0	0	0	0	0	0	0	pre	16/01/2020	5v5+3	13	18x20	360	27.69230769	POS	2	0	0	5	0	0	0.2	12.1	0	0	0	0	0	0	0	0
1411	pre 16-1-2020 5v5+3 18x20_2.csv	0	0	0	0	0	0	0	0	0	0	0	0	pre	16/01/2020	5v5+3	13	18x20	360	27.69230769	POS	2	0	0	5	0	0	0	0	0	0	0	0	0	0	0	0
1412	pre 16-1-2020 5v5+3 18x20_2.csv	0	0	0	0	0	0	0	0	0	0	0	0	pre	16/01/2020	5v5+3	13	18x20	360	27.69230769	POS	2	0	0	5	0	0	0	0	0	0	0	0	0	0	0	0
1413	pre 16-1-2020 5v5+3 18x20_2.csv	0	0			0	0	0	0	0	0	0	0	pre	16/01/2020	5v5+3	13	18x20	360	27.69230769	POS	2	0	0	5	0	0	0	0	0	0	0	0	0	0	0	0
1414	pre 16-1-2020 5v5+3 18x20_2.csv	0	0	2	197.3	0	0	0	0	0	0	0	0	pre	16/01/2020	5v5+3	13	18x20	360	27.69230769	POS	2	0	0	5	0	0	0.4	39.46	0	0	0	0	0	0	0	0
1415	pre 16-1-2020 5v5+3 18x20_2.csv	0	0	1	132.5	0	0	0	0	0	0	0	0	pre	16/01/2020	5v5+3	13	18x20	360	27.69230769	POS	2	0	0	5	0	0	0.2	26.5	0	0	0	0	0	0	0	0
1416	pre 16-1-2020 5v5+3 18x20_2.csv	0	0			0	0	0	0	0	0	0	0	pre	16/01/2020	5v5+3	13	18x20	360	27.69230769	POS	2	0	0	5	0	0	0	0	0	0	0	0	0	0	0	0
1417	pre 16-1-2020 5v5+3 18x20_2.csv	0	0	1	131	0	0	0	0	0	0	0	0	pre	16/01/2020	5v5+3	13	18x20	360	27.69230769	POS	2	0	0	5	0	0	0.2	26.2	0	0	0	0	0	0	0	0
1418	pre 16-1-2020 5v5+3 18x20_2.csv	0	0	1	69.1	0	0	0	0	0	0	0	0	pre	16/01/2020	5v5+3	13	18x20	360	27.69230769	POS	2	0	0	5	0	0	0.2	13.82	0	0	0	0	0	0	0	0
1461	pre 17-1-2020 7v7+3 30x26_1.csv	0	0	2	344.5	0	0	0	0	0	0	0	0	pre	17/01/2020	7v7+3	17	30x26	780	45.88235294	POS	1	0	0	6.15	0	0	0.325203252	56.01626016	0	0	0	0	0	0	0	0
1462	pre 17-1-2020 7v7+3 30x26_1.csv	0	0	2	158.9	0	0	0	0	0	0	0	0	pre	17/01/2020	7v7+3	17	30x26	780	45.88235294	POS	1	0	0	6.15	0	0	0.325203252	25.83739837	0	0	0	0	0	0	0	0
1463	pre 17-1-2020 7v7+3 30x26_1.csv	0	0	1	67.3	0	0	0	0	0	0	0	0	pre	17/01/2020	7v7+3	17	30x26	780	45.88235294	POS	1	0	0	6.15	0	0	0.162601626	10.94308943	0	0	0	0	0	0	0	0
1464	pre 17-1-2020 7v7+3 30x26_1.csv	0	0	1	244.3	0	0	0	0	0	0	0	0	pre	17/01/2020	7v7+3	17	30x26	780	45.88235294	POS	1	0	0	6.15	0	0	0.162601626	39.72357724	0	0	0	0	0	0	0	0
1465	pre 17-1-2020 7v7+3 30x26_1.csv	0	0	2	333	0	0	0	0	0	0	0	0	pre	17/01/2020	7v7+3	17	30x26	780	45.88235294	POS	1	0	0	6.15	0	0	0.325203252	54.14634146	0	0	0	0	0	0	0	0
1466	pre 17-1-2020 7v7+3 30x26_1.csv	0	0	2	232.8	0	0	0	0	0	0	0	0	pre	17/01/2020	7v7+3	17	30x26	780	45.88235294	POS	1	0	0	6.15	0	0	0.325203252	37.85365854	0	0	0	0	0	0	0	0
1467	pre 17-1-2020 7v7+3 30x26_1.csv	0	0	1	135.8	0	0	0	0	0	0	0	0	pre	17/01/2020	7v7+3	17	30x26	780	45.88235294	POS	1	0	0	6.15	0	0	0.162601626	22.08130081	0	0	0	0	0	0	0	0
1468	pre 17-1-2020 7v7+3 30x26_1.csv	0	0	1	133.4	0	0	0	0	0	0	0	0	pre	17/01/2020	7v7+3	17	30x26	780	45.88235294	POS	1	0	0	6.15	0	0	0.162601626	21.69105691	0	0	0	0	0	0	0	0
1469	pre 17-1-2020 7v7+3 30x26_1.csv	0	0	2	358.4	0	0	0	0	0	0	0	0	pre	17/01/2020	7v7+3	17	30x26	780	45.88235294	POS	1	0	0	6.15	0	0	0.325203252	58.27642276	0	0	0	0	0	0	0	0
1470	pre 17-1-2020 7v7+3 30x26_1.csv	0	0	0	0	0	0	0	0	0	0	0	0	pre	17/01/2020	7v7+3	17	30x26	780	45.88235294	POS	1	0	0	6.15	0	0	0	0	0	0	0	0	0	0	0	0
1471	pre 17-1-2020 7v7+3 30x26_1.csv	0	0	1	63.4	0	0	0	0	0	0	0	0	pre	17/01/2020	7v7+3	17	30x26	780	45.88235294	POS	1	0	0	6.15	0	0	0.162601626	10.30894309	0	0	0	0	0	0	0	0
1472	pre 17-1-2020 7v7+3 30x26_1.csv	0	0	0	0	0	0	0	0	0	0	0	0	pre	17/01/2020	7v7+3	17	30x26	780	45.88235294	POS	1	0	0	6.15	0	0	0	0	0	0	0	0	0	0	0	0
1473	pre 17-1-2020 7v7+3 30x26_1.csv	0	0	1	165.5	0	0	0	0	0	0	0	0	pre	17/01/2020	7v7+3	17	30x26	780	45.88235294	POS	1	0	0	6.15	0	0	0.162601626	26.91056911	0	0	0	0	0	0	0	0
1419	pre 16-1-2020 9V9 50X60 (PG)_1.csv	0	0	0	0	0	0	0	0	0	0	0	0	pre	16/01/2020	9V9	20	50x60	3000	150	PG	1	0	0	9.13	0	0	0	0	0	0	0	0	0	0	0	0
1420	pre 16-1-2020 9V9 50X60 (PG)_1.csv	0	0	0	0	0	0	0	0	0	0	0	0	pre	16/01/2020	9V9	20	50x60	3000	150	PG	1	0	0	9.13	0	0	0	0	0	0	0	0	0	0	0	0
1421	pre 16-1-2020 9V9 50X60 (PG)_1.csv	0	0	0	0	0	0	0	0	0	0	0	0	pre	16/01/2020	9V9	20	50x60	3000	150	PG	1	0	0	9.13	0	0	0	0	0	0	0	0	0	0	0	0
1422	pre 16-1-2020 9V9 50X60 (PG)_1.csv	0	0	0	0	0	0	0	0	0	0	0	0	pre	16/01/2020	9V9	20	50x60	3000	150	PG	1	0	0	9.13	0	0	0	0	0	0	0	0	0	0	0	0
1423	pre 16-1-2020 9V9 50X60 (PG)_1.csv	0	0	0	0	0	0	0	0	0	0	0	0	pre	16/01/2020	9V9	20	50x60	3000	150	PG	1	0	0	9.13	0	0	0	0	0	0	0	0	0	0	0	0
1424	pre 16-1-2020 9V9 50X60 (PG)_1.csv	0	0	1	62.3	0	0	0	0	0	0	0	0	pre	16/01/2020	9V9	20	50x60	3000	150	PG	1	0	0	9.13	0	0	0.109529025	6.823658269	0	0	0	0	0	0	0	0
1425	pre 16-1-2020 9V9 50X60 (PG)_1.csv	0	0	1	82.6	0	0	0	0	0	0	0	0	pre	16/01/2020	9V9	20	50x60	3000	150	PG	1	0	0	9.13	0	0	0.109529025	9.047097481	0	0	0	0	0	0	0	0
1426	pre 16-1-2020 9V9 50X60 (PG)_1.csv	0	0	0	0	0	0	0	0	0	0	0	0	pre	16/01/2020	9V9	20	50x60	3000	150	PG	1	0	0	9.13	0	0	0	0	0	0	0	0	0	0	0	0
1427	pre 16-1-2020 9V9 50X60 (PG)_1.csv	0	0	0	0	0	0	0	0	0	0	0	0	pre	16/01/2020	9V9	20	50x60	3000	150	PG	1	0	0	9.13	0	0	0	0	0	0	0	0	0	0	0	0
1428	pre 16-1-2020 9V9 50X60 (PG)_1.csv	0	0	1	84.6	0	0	0	0	0	0	0	0	pre	16/01/2020	9V9	20	50x60	3000	150	PG	1	0	0	9.13	0	0	0.109529025	9.266155531	0	0	0	0	0	0	0	0
1429	pre 16-1-2020 9V9 50X60 (PG)_1.csv	0	0	0	0	0	0	0	0	0	0	1	80.6	pre	16/01/2020	9V9	20	50x60	3000	150	PG	1	0	0	9.13	0	0	0	0	0	0	0	0	0	0	0.109529025	8.82803943
1430	pre 16-1-2020 9V9 50X60 (PG)_1.csv	0	0	1	85.5	0	0	0	0	0	0	0	0	pre	16/01/2020	9V9	20	50x60	3000	150	PG	1	0	0	9.13	0	0	0.109529025	9.364731654	0	0	0	0	0	0	0	0
1431	pre 16-1-2020 9V9 50X60 (PG)_1.csv	0	0	1	130.1	0	0	0	0	0	0	0	0	pre	16/01/2020	9V9	20	50x60	3000	150	PG	1	0	0	9.13	0	0	0.109529025	14.24972618	0	0	0	0	0	0	0	0
1432	pre 16-1-2020 9V9 50X60 (PG)_1.csv	0	0	0	0	0	0	0	0	0	0	0	0	pre	16/01/2020	9V9	20	50x60	3000	150	PG	1	0	0	9.13	0	0	0	0	0	0	0	0	0	0	0	0
1433	pre 16-1-2020 9V9 50X60 (PG)_2.csv	0	0	2	164.5	0	0	0	0	0	0	0	0	pre	16/01/2020	9V9	20	50x60	3000	150	PG	2	0	0	9.9	0	0	0.202020202	16.61616162	0	0	0	0	0	0	0	0
1434	pre 16-1-2020 9V9 50X60 (PG)_2.csv	0	0	0	0	0	0	0	0	0	0	0	0	pre	16/01/2020	9V9	20	50x60	3000	150	PG	2	0	0	9.9	0	0	0	0	0	0	0	0	0	0	0	0
1435	pre 16-1-2020 9V9 50X60 (PG)_2.csv	1	64	1	67.1	0	0	0	0	1	62.8	0	0	pre	16/01/2020	9V9	20	50x60	3000	150	PG	2	0	0	9.9	0.101010101	6.464646465	0.101010101	6.777777778	0	0	0	0	0.101010101	6.343434343	0	0
1436	pre 16-1-2020 9V9 50X60 (PG)_2.csv	0	0	0	0	0	0	0	0	0	0	0	0	pre	16/01/2020	9V9	20	50x60	3000	150	PG	2	0	0	9.9	0	0	0	0	0	0	0	0	0	0	0	0
1437	pre 16-1-2020 9V9 50X60 (PG)_2.csv	0	0	0	0	0	0	0	0	0	0	0	0	pre	16/01/2020	9V9	20	50x60	3000	150	PG	2	0	0	9.9	0	0	0	0	0	0	0	0	0	0	0	0
1438	pre 16-1-2020 9V9 50X60 (PG)_2.csv	0	0	0	0	0	0	0	0	0	0	0	0	pre	16/01/2020	9V9	20	50x60	3000	150	PG	2	0	0	9.9	0	0	0	0	0	0	0	0	0	0	0	0
1439	pre 16-1-2020 9V9 50X60 (PG)_2.csv	0	0	0	0	0	0	0	0	0	0	0	0	pre	16/01/2020	9V9	20	50x60	3000	150	PG	2	0	0	9.9	0	0	0	0	0	0	0	0	0	0	0	0
1440	pre 16-1-2020 9V9 50X60 (PG)_2.csv	0	0	0	0	0	0	0	0	0	0	0	0	pre	16/01/2020	9V9	20	50x60	3000	150	PG	2	0	0	9.9	0	0	0	0	0	0	0	0	0	0	0	0
1441	pre 16-1-2020 9V9 50X60 (PG)_2.csv	0	0	0	0	0	0	0	0	0	0	0	0	pre	16/01/2020	9V9	20	50x60	3000	150	PG	2	0	0	9.9	0	0	0	0	0	0	0	0	0	0	0	0
1442	pre 16-1-2020 9V9 50X60 (PG)_2.csv	0	0	0	0	0	0	0	0	0	0	0	0	pre	16/01/2020	9V9	20	50x60	3000	150	PG	2	0	0	9.9	0	0	0	0	0	0	0	0	0	0	0	0
1443	pre 16-1-2020 9V9 50X60 (PG)_2.csv	0	0	0	0	0	0	0	0	0	0	1	116.3	pre	16/01/2020	9V9	20	50x60	3000	150	PG	2	0	0	9.9	0	0	0	0	0	0	0	0	0	0	0.101010101	11.74747475
1444	pre 16-1-2020 9V9 50X60 (PG)_2.csv	0	0	0	0	0	0	0	0	0	0	0	0	pre	16/01/2020	9V9	20	50x60	3000	150	PG	2	0	0	9.9	0	0	0	0	0	0	0	0	0	0	0	0
1445	pre 16-1-2020 9V9 50X60 (PG)_2.csv	0	0	0	0	0	0	0	0	0	0	0	0	pre	16/01/2020	9V9	20	50x60	3000	150	PG	2	0	0	9.9	0	0	0	0	0	0	0	0	0	0	0	0
1446	pre 16-1-2020 9V9 50X60 (PG)_2.csv	0	0	0	0	0	0	0	0	0	0	0	0	pre	16/01/2020	9V9	20	50x60	3000	150	PG	2	0	0	9.9	0	0	0	0	0	0	0	0	0	0	0	0
1447	pre 16-1-2020 9V9 50X60 (PG)_3.csv	0	0	1	216.9	0	0	0	0	0	0	0	0	pre	16/01/2020	9V9	20	50x60	3000	150	PG	3	0	0	10.95	0	0	0.091324201	19.80821918	0	0	0	0	0	0	0	0
1448	pre 16-1-2020 9V9 50X60 (PG)_3.csv	0	0	0	0	0	0	0	0	0	0	0	0	pre	16/01/2020	9V9	20	50x60	3000	150	PG	3	0	0	10.95	0	0	0	0	0	0	0	0	0	0	0	0
1449	pre 16-1-2020 9V9 50X60 (PG)_3.csv	0	0	1	150.3	0	0	0	0	0	0	0	0	pre	16/01/2020	9V9	20	50x60	3000	150	PG	3	0	0	10.95	0	0	0.091324201	13.7260274	0	0	0	0	0	0	0	0
1450	pre 16-1-2020 9V9 50X60 (PG)_3.csv	0	0	1	109.4	0	0	0	0	0	0	0	0	pre	16/01/2020	9V9	20	50x60	3000	150	PG	3	0	0	10.95	0	0	0.091324201	9.99086758	0	0	0	0	0	0	0	0
1451	pre 16-1-2020 9V9 50X60 (PG)_3.csv	0	0	0	0	0	0	0	0	0	0	0	0	pre	16/01/2020	9V9	20	50x60	3000	150	PG	3	0	0	10.95	0	0	0	0	0	0	0	0	0	0	0	0
1452	pre 16-1-2020 9V9 50X60 (PG)_3.csv	0	0	0	0	0	0	0	0	0	0	0	0	pre	16/01/2020	9V9	20	50x60	3000	150	PG	3	0	0	10.95	0	0	0	0	0	0	0	0	0	0	0	0
1453	pre 16-1-2020 9V9 50X60 (PG)_3.csv	0	0	1	63.8	0	0	0	0	0	0	0	0	pre	16/01/2020	9V9	20	50x60	3000	150	PG	3	0	0	10.95	0	0	0.091324201	5.826484018	0	0	0	0	0	0	0	0
1454	pre 16-1-2020 9V9 50X60 (PG)_3.csv	0	0	1	148.8	0	0	0	0	0	0	0	0	pre	16/01/2020	9V9	20	50x60	3000	150	PG	3	0	0	10.95	0	0	0.091324201	13.5890411	0	0	0	0	0	0	0	0
1455	pre 16-1-2020 9V9 50X60 (PG)_3.csv	0	0	2	134.6	0	0	0	0	0	0	0	0	pre	16/01/2020	9V9	20	50x60	3000	150	PG	3	0	0	10.95	0	0	0.182648402	12.29223744	0	0	0	0	0	0	0	0
1456	pre 16-1-2020 9V9 50X60 (PG)_3.csv	0	0	1	86.2	0	0	0	0	0	0	0	0	pre	16/01/2020	9V9	20	50x60	3000	150	PG	3	0	0	10.95	0	0	0.091324201	7.872146119	0	0	0	0	0	0	0	0
1457	pre 16-1-2020 9V9 50X60 (PG)_3.csv	0	0	1	80.9	0	0	0	0	0	0	0	0	pre	16/01/2020	9V9	20	50x60	3000	150	PG	3	0	0	10.95	0	0	0.091324201	7.388127854	0	0	0	0	0	0	0	0
1458	pre 16-1-2020 9V9 50X60 (PG)_3.csv	0	0	0	0	0	0	0	0	0	0	0	0	pre	16/01/2020	9V9	20	50x60	3000	150	PG	3	0	0	10.95	0	0	0	0	0	0	0	0	0	0	0	0
1459	pre 16-1-2020 9V9 50X60 (PG)_3.csv	0	0	0	0	0	0	0	0	0	0	0	0	pre	16/01/2020	9V9	20	50x60	3000	150	PG	3	0	0	10.95	0	0	0	0	0	0	0	0	0	0	0	0
1460	pre 16-1-2020 9V9 50X60 (PG)_3.csv	0	0	0	0	0	0	0	0	0	0	0	0	pre	16/01/2020	9V9	20	50x60	3000	150	PG	3	0	0	10.95	0	0	0	0	0	0	0	0	0	0	0	0
1474	pre 17-1-2020 7v7+3 30x26_2.csv	0	0	1	276.1	0	0	0	0	0	0	0	0	pre	17/01/2020	7v7+3	17	30x26	780	45.88235294	POS	2	0	0	6.2	0	0	0.161290323	44.53225806	0	0	0	0	0	0	0	0
1475	pre 17-1-2020 7v7+3 30x26_2.csv	0	0	2	227.5	0	0	0	0	0	0	0	0	pre	17/01/2020	7v7+3	17	30x26	780	45.88235294	POS	2	0	0	6.2	0	0	0.322580645	36.69354839	0	0	0	0	0	0	0	0
1476	pre 17-1-2020 7v7+3 30x26_2.csv	0	0	0	0	0	0	0	0	0	0	0	0	pre	17/01/2020	7v7+3	17	30x26	780	45.88235294	POS	2	0	0	6.2	0	0	0	0	0	0	0	0	0	0	0	0
1477	pre 17-1-2020 7v7+3 30x26_2.csv	0	0	2	160.6	0	0	0	0	0	0	0	0	pre	17/01/2020	7v7+3	17	30x26	780	45.88235294	POS	2	0	0	6.2	0	0	0.322580645	25.90322581	0	0	0	0	0	0	0	0
1478	pre 17-1-2020 7v7+3 30x26_2.csv	0	0	2	266.9	0	0	0	0	0	0	0	0	pre	17/01/2020	7v7+3	17	30x26	780	45.88235294	POS	2	0	0	6.2	0	0	0.322580645	43.0483871	0	0	0	0	0	0	0	0
1479	pre 17-1-2020 7v7+3 30x26_2.csv	0	0	1	127.9	0	0	0	0	0	0	0	0	pre	17/01/2020	7v7+3	17	30x26	780	45.88235294	POS	2	0	0	6.2	0	0	0.161290323	20.62903226	0	0	0	0	0	0	0	0
1480	pre 17-1-2020 7v7+3 30x26_2.csv	0	0	0	0	0	0	0	0	0	0	0	0	pre	17/01/2020	7v7+3	17	30x26	780	45.88235294	POS	2	0	0	6.2	0	0	0	0	0	0	0	0	0	0	0	0
1481	pre 17-1-2020 7v7+3 30x26_2.csv	0	0	2	215.1	0	0	0	0	0	0	0	0	pre	17/01/2020	7v7+3	17	30x26	780	45.88235294	POS	2	0	0	6.2	0	0	0.322580645	34.69354839	0	0	0	0	0	0	0	0
1482	pre 17-1-2020 7v7+3 30x26_2.csv	0	0	0	0	0	0	0	0	0	0	0	0	pre	17/01/2020	7v7+3	17	30x26	780	45.88235294	POS	2	0	0	6.2	0	0	0	0	0	0	0	0	0	0	0	0
1483	pre 17-1-2020 7v7+3 30x26_2.csv	0	0	2	155.9	0	0	0	0	0	0	0	0	pre	17/01/2020	7v7+3	17	30x26	780	45.88235294	POS	2	0	0	6.2	0	0	0.322580645	25.14516129	0	0	0	0	0	0	0	0
1484	pre 17-1-2020 7v7+3 30x26_2.csv	0	0	2	218.9	0	0	0	0	0	0	0	0	pre	17/01/2020	7v7+3	17	30x26	780	45.88235294	POS	2	0	0	6.2	0	0	0.322580645	35.30645161	0	0	0	0	0	0	0	0
1485	pre 17-1-2020 7v7+3 30x26_2.csv	0	0	2	232.2	0	0	0	0	0	0	0	0	pre	17/01/2020	7v7+3	17	30x26	780	45.88235294	POS	2	0	0	6.2	0	0	0.322580645	37.4516129	0	0	0	0	0	0	0	0
1486	pre 17-1-2020 7v7+3 30x26_2.csv	0	0	1	62.6	0	0	0	0	0	0	0	0	pre	17/01/2020	7v7+3	17	30x26	780	45.88235294	POS	2	0	0	6.2	0	0	0.161290323	10.09677419	0	0	0	0	0	0	0	0
1487	pre 23-1-2020 4v4+3 15x17_1.csv	0	0	2	199.6	0	0	0	0	0	0	0	0	pre	23/01/2020	4v4+3	11	15x17	255	23.18181818	POS	1	0	0	6	0	0	0.333333333	33.26666667	0	0	0	0	0	0	0	0
1488	pre 23-1-2020 4v4+3 15x17_1.csv	0	0	3	324.9	0	0	0	0	0	0	0	0	pre	23/01/2020	4v4+3	11	15x17	255	23.18181818	POS	1	0	0	6	0	0	0.5	54.15	0	0	0	0	0	0	0	0
1489	pre 23-1-2020 4v4+3 15x17_1.csv	0	0	1	82.8	0	0	0	0	0	0	0	0	pre	23/01/2020	4v4+3	11	15x17	255	23.18181818	POS	1	0	0	6	0	0	0.166666667	13.8	0	0	0	0	0	0	0	0
1490	pre 23-1-2020 4v4+3 15x17_1.csv	0	0	2	241.1	0	0	0	0	0	0	0	0	pre	23/01/2020	4v4+3	11	15x17	255	23.18181818	POS	1	0	0	6	0	0	0.333333333	40.18333333	0	0	0	0	0	0	0	0
1491	pre 23-1-2020 4v4+3 15x17_1.csv	0	0	2	126.7	0	0	0	0	0	0	0	0	pre	23/01/2020	4v4+3	11	15x17	255	23.18181818	POS	1	0	0	6	0	0	0.333333333	21.11666667	0	0	0	0	0	0	0	0
1492	pre 23-1-2020 4v4+3 15x17_1.csv	0	0	1	162.3	0	0	0	0	0	0	0	0	pre	23/01/2020	4v4+3	11	15x17	255	23.18181818	POS	1	0	0	6	0	0	0.166666667	27.05	0	0	0	0	0	0	0	0
1493	pre 23-1-2020 4v4+3 15x17_1.csv	0	0	1	62.2	0	0	0	0	0	0	0	0	pre	23/01/2020	4v4+3	11	15x17	255	23.18181818	POS	1	0	0	6	0	0	0.166666667	10.36666667	0	0	0	0	0	0	0	0
1494	pre 23-1-2020 4v4+3 15x17_1.csv	0	0	1	81.7	0	0	0	0	0	0	0	0	pre	23/01/2020	4v4+3	11	15x17	255	23.18181818	POS	1	0	0	6	0	0	0.166666667	13.61666667	0	0	0	0	0	0	0	0
1495	pre 23-1-2020 4v4+3 15x17_1.csv	0	0	2	300.9	0	0	0	0	0	0	0	0	pre	23/01/2020	4v4+3	11	15x17	255	23.18181818	POS	1	0	0	6	0	0	0.333333333	50.15	0	0	0	0	0	0	0	0
1496	pre 23-1-2020 4v4+3 15x17_1.csv	0	0	2	253.6	0	0	0	0	0	0	0	0	pre	23/01/2020	4v4+3	11	15x17	255	23.18181818	POS	1	0	0	6	0	0	0.333333333	42.26666667	0	0	0	0	0	0	0	0
1497	pre 23-1-2020 4v4+3 15x17_1.csv	0	0	2	281.3	0	0	0	0	0	0	0	0	pre	23/01/2020	4v4+3	11	15x17	255	23.18181818	POS	1	0	0	6	0	0	0.333333333	46.88333333	0	0	0	0	0	0	0	0
1498	pre 23-1-2020 4v4+3 15x17_1.csv	0	0	3	245.2	0	0	0	0	0	0	0	0	pre	23/01/2020	4v4+3	11	15x17	255	23.18181818	POS	1	0	0	6	0	0	0.5	40.86666667	0	0	0	0	0	0	0	0
1499	pre 23-1-2020 4v4+3 15x17_1.csv	0	0	2	197.8	0	0	0	0	0	0	0	0	pre	23/01/2020	4v4+3	11	15x17	255	23.18181818	POS	1	0	0	6	0	0	0.333333333	32.96666667	0	0	0	0	0	0	0	0
1500	pre 23-1-2020 4v4+3 15x17_1.csv	0	0	0	0	0	0	0	0	0	0	0	0	pre	23/01/2020	4v4+3	11	15x17	255	23.18181818	POS	1	0	0	6	0	0	0	0	0	0	0	0	0	0	0	0
1501	pre 23-1-2020 4v4+3 15x17_2.csv	0	0	1	292	0	0	0	0	0	0	0	0	pre	23/01/2020	4v4+3	11	15x17	255	23.18181818	POS	2	0	0	6.07	0	0	0.164744646	48.10543657	0	0	0	0	0	0	0	0
1502	pre 23-1-2020 4v4+3 15x17_2.csv	0	0	0	0	0	0	0	0	0	0	0	0	pre	23/01/2020	4v4+3	11	15x17	255	23.18181818	POS	2	0	0	6.07	0	0	0	0	0	0	0	0	0	0	0	0
1503	pre 23-1-2020 4v4+3 15x17_2.csv	0	0	0	0	0	0	0	0	0	0	0	0	pre	23/01/2020	4v4+3	11	15x17	255	23.18181818	POS	2	0	0	6.07	0	0	0	0	0	0	0	0	0	0	0	0
1504	pre 23-1-2020 4v4+3 15x17_2.csv	0	0	2	147.4	0	0	0	0	0	0	0	0	pre	23/01/2020	4v4+3	11	15x17	255	23.18181818	POS	2	0	0	6.07	0	0	0.329489292	24.28336079	0	0	0	0	0	0	0	0
1505	pre 23-1-2020 4v4+3 15x17_2.csv	0	0	1	260.9	0	0	0	0	0	0	0	0	pre	23/01/2020	4v4+3	11	15x17	255	23.18181818	POS	2	0	0	6.07	0	0	0.164744646	42.98187809	0	0	0	0	0	0	0	0
1506	pre 23-1-2020 4v4+3 15x17_2.csv	0	0	2	355.1	0	0	0	0	0	0	0	0	pre	23/01/2020	4v4+3	11	15x17	255	23.18181818	POS	2	0	0	6.07	0	0	0.329489292	58.50082372	0	0	0	0	0	0	0	0
1507	pre 23-1-2020 4v4+3 15x17_2.csv	0	0	2	221.1	0	0	0	0	0	0	0	0	pre	23/01/2020	4v4+3	11	15x17	255	23.18181818	POS	2	0	0	6.07	0	0	0.329489292	36.42504119	0	0	0	0	0	0	0	0
1508	pre 23-1-2020 4v4+3 15x17_2.csv	0	0	2	363.8	0	0	0	0	0	0	0	0	pre	23/01/2020	4v4+3	11	15x17	255	23.18181818	POS	2	0	0	6.07	0	0	0.329489292	59.93410214	0	0	0	0	0	0	0	0
1509	pre 23-1-2020 4v4+3 15x17_2.csv	0	0	2	335.6	0	0	0	0	0	0	0	0	pre	23/01/2020	4v4+3	11	15x17	255	23.18181818	POS	2	0	0	6.07	0	0	0.329489292	55.28830313	0	0	0	0	0	0	0	0
1510	pre 23-1-2020 4v4+3 15x17_2.csv	0	0	2	343	0	0	0	0	0	0	0	0	pre	23/01/2020	4v4+3	11	15x17	255	23.18181818	POS	2	0	0	6.07	0	0	0.329489292	56.50741351	0	0	0	0	0	0	0	0
1511	pre 23-1-2020 4v4+3 15x17_2.csv	0	0	2	354	0	0	0	0	0	0	0	0	pre	23/01/2020	4v4+3	11	15x17	255	23.18181818	POS	2	0	0	6.07	0	0	0.329489292	58.31960461	0	0	0	0	0	0	0	0
1512	pre 23-1-2020 4v4+3 15x17_2.csv	0	0	0	0	0	0	0	0	0	0	0	0	pre	23/01/2020	4v4+3	11	15x17	255	23.18181818	POS	2	0	0	6.07	0	0	0	0	0	0	0	0	0	0	0	0
1513	pre 23-1-2020 4v4+3 15x17_2.csv	0	0	1	174.8	0	0	0	0	0	0	0	0	pre	23/01/2020	4v4+3	11	15x17	255	23.18181818	POS	2	0	0	6.07	0	0	0.164744646	28.79736409	0	0	0	0	0	0	0	0
1514	pre 23-1-2020 4v4+3 15x17_2.csv	0	0	1	64.5	0	0	0	0	0	0	0	0	pre	23/01/2020	4v4+3	11	15x17	255	23.18181818	POS	2	0	0	6.07	0	0	0.164744646	10.62602965	0	0	0	0	0	0	0	0
1515	pre 23-1-2020 4v4+3 15x17_3.csv	0	0			0	0	0	0	0	0	0	0	pre	23/01/2020	4v4+3	11	15x17	255	23.18181818	POS	3	0	0	6.18	0	0	0	0	0	0	0	0	0	0	0	0
1516	pre 23-1-2020 4v4+3 15x17_3.csv	0	0	3	272.7	0	0	0	0	0	0	0	0	pre	23/01/2020	4v4+3	11	15x17	255	23.18181818	POS	3	0	0	6.18	0	0	0.485436893	44.12621359	0	0	0	0	0	0	0	0
1517	pre 23-1-2020 4v4+3 15x17_3.csv	0	0	3	303	0	0	0	0	0	0	0	0	pre	23/01/2020	4v4+3	11	15x17	255	23.18181818	POS	3	0	0	6.18	0	0	0.485436893	49.02912621	0	0	0	0	0	0	0	0
1518	pre 23-1-2020 4v4+3 15x17_3.csv	0	0	1	114.5	0	0	0	0	0	0	0	0	pre	23/01/2020	4v4+3	11	15x17	255	23.18181818	POS	3	0	0	6.18	0	0	0.161812298	18.52750809	0	0	0	0	0	0	0	0
1519	pre 23-1-2020 4v4+3 15x17_3.csv	0	0	1	212.1	0	0	0	0	0	0	0	0	pre	23/01/2020	4v4+3	11	15x17	255	23.18181818	POS	3	0	0	6.18	0	0	0.161812298	34.32038835	0	0	0	0	0	0	0	0
1520	pre 23-1-2020 4v4+3 15x17_3.csv	0	0	2	366.6	0	0	0	0	0	0	0	0	pre	23/01/2020	4v4+3	11	15x17	255	23.18181818	POS	3	0	0	6.18	0	0	0.323624595	59.32038835	0	0	0	0	0	0	0	0
1521	pre 23-1-2020 4v4+3 15x17_3.csv	0	0	1	66.2	0	0	0	0	0	0	0	0	pre	23/01/2020	4v4+3	11	15x17	255	23.18181818	POS	3	0	0	6.18	0	0	0.161812298	10.71197411	0	0	0	0	0	0	0	0
1522	pre 23-1-2020 4v4+3 15x17_3.csv	0	0			0	0	0	0	0	0	0	0	pre	23/01/2020	4v4+3	11	15x17	255	23.18181818	POS	3	0	0	6.18	0	0	0	0	0	0	0	0	0	0	0	0
1523	pre 23-1-2020 4v4+3 15x17_3.csv	0	0	1	309.6	0	0	0	0	0	0	0	0	pre	23/01/2020	4v4+3	11	15x17	255	23.18181818	POS	3	0	0	6.18	0	0	0.161812298	50.09708738	0	0	0	0	0	0	0	0
1524	pre 23-1-2020 4v4+3 15x17_3.csv	0	0	2	285.7	0	0	0	0	0	0	0	0	pre	23/01/2020	4v4+3	11	15x17	255	23.18181818	POS	3	0	0	6.18	0	0	0.323624595	46.22977346	0	0	0	0	0	0	0	0
1525	pre 23-1-2020 4v4+3 15x17_3.csv	0	0	2	351.6	0	0	0	0	0	0	0	0	pre	23/01/2020	4v4+3	11	15x17	255	23.18181818	POS	3	0	0	6.18	0	0	0.323624595	56.89320388	0	0	0	0	0	0	0	0
1526	pre 23-1-2020 4v4+3 15x17_3.csv	0	0	1	61.3	0	0	0	0	0	0	0	0	pre	23/01/2020	4v4+3	11	15x17	255	23.18181818	POS	3	0	0	6.18	0	0	0.161812298	9.919093851	0	0	0	0	0	0	0	0
1527	pre 23-1-2020 4v4+3 15x17_3.csv	0	0	0	0	0	0	0	0	0	0	0	0	pre	23/01/2020	4v4+3	11	15x17	255	23.18181818	POS	3	0	0	6.18	0	0	0	0	0	0	0	0	0	0	0	0
1528	pre 23-1-2020 4v4+3 15x17_3.csv	0	0	0	0	0	0	0	0	0	0	0	0	pre	23/01/2020	4v4+3	11	15x17	255	23.18181818	POS	3	0	0	6.18	0	0	0	0	0	0	0	0	0	0	0	0
1286	md-3 29-1-2020 7v7+3 30x26_1.csv	0	0			0	0	0	0	0	0	0	0	md-3	29/01/2020	7v7+3	17	30x26	780	45.88	POS	1	0	0	5.02	0	0	0	0	0	0	0	0	0	0	0	0
1287	md-3 29-1-2020 7v7+3 30x26_1.csv	0	0	1	109.7	0	0	0	0	0	0	0	0	md-3	29/01/2020	7v7+3	17	30x26	780	45.88	POS	1	0	0	5.02	0	0	0.199203187	21.85258964	0	0	0	0	0	0	0	0
1288	md-3 29-1-2020 7v7+3 30x26_1.csv	0	0	1	109.7	0	0	0	0	0	0	0	0	md-3	29/01/2020	7v7+3	17	30x26	780	45.88	POS	1	0	0	5.02	0	0	0.199203187	21.85258964	0	0	0	0	0	0	0	0
1289	md-3 29-1-2020 7v7+3 30x26_1.csv	0	0	2	249.1	0	0	0	0	0	0	0	0	md-3	29/01/2020	7v7+3	17	30x26	780	45.88	POS	1	0	0	5.02	0	0	0.398406375	49.62151394	0	0	0	0	0	0	0	0
1290	md-3 29-1-2020 7v7+3 30x26_1.csv	0	0	2	286.1	0	0	0	0	0	0	0	0	md-3	29/01/2020	7v7+3	17	30x26	780	45.88	POS	1	0	0	5.02	0	0	0.398406375	56.99203187	0	0	0	0	0	0	0	0
1291	md-3 29-1-2020 7v7+3 30x26_1.csv	0	0	0	0	0	0	0	0	0	0	0	0	md-3	29/01/2020	7v7+3	17	30x26	780	45.88	POS	1	0	0	5.02	0	0	0	0	0	0	0	0	0	0	0	0
1292	md-3 29-1-2020 7v7+3 30x26_1.csv	0	0	2	188.8	0	0	0	0	0	0	0	0	md-3	29/01/2020	7v7+3	17	30x26	780	45.88	POS	1	0	0	5.02	0	0	0.398406375	37.60956175	0	0	0	0	0	0	0	0
1293	md-3 29-1-2020 7v7+3 30x26_1.csv	0	0	1	70.3	0	0	0	0	0	0	0	0	md-3	29/01/2020	7v7+3	17	30x26	780	45.88	POS	1	0	0	5.02	0	0	0.199203187	14.00398406	0	0	0	0	0	0	0	0
1294	md-3 29-1-2020 7v7+3 30x26_1.csv	0	0			0	0	0	0	0	0	0	0	md-3	29/01/2020	7v7+3	17	30x26	780	45.88	POS	1	0	0	5.02	0	0	0	0	0	0	0	0	0	0	0	0
1295	md-3 29-1-2020 7v7+3 30x26_1.csv	0	0	1	70.3	0	0	0	0	0	0	0	0	md-3	29/01/2020	7v7+3	17	30x26	780	45.88	POS	1	0	0	5.02	0	0	0.199203187	14.00398406	0	0	0	0	0	0	0	0
1296	md-3 29-1-2020 7v7+3 30x26_1.csv	0	0	0	0	0	0	0	0	0	0	0	0	md-3	29/01/2020	7v7+3	17	30x26	780	45.88	POS	1	0	0	5.02	0	0	0	0	0	0	0	0	0	0	0	0
1297	md-3 29-1-2020 7v7+3 30x26_1.csv	0	0	1	122	0	0	0	0	0	0	0	0	md-3	29/01/2020	7v7+3	17	30x26	780	45.88	POS	1	0	0	5.02	0	0	0.199203187	24.30278884	0	0	0	0	0	0	0	0
1298	md-3 29-1-2020 7v7+3 30x26_1.csv	0	0	0	0	0	0	0	0	0	0	0	0	md-3	29/01/2020	7v7+3	17	30x26	780	45.88	POS	1	0	0	5.02	0	0	0	0	0	0	0	0	0	0	0	0
1529	pre 23-1-2020 9V9 50X50 (PG)_1.csv	0	0	1	151.2	0	0	0	0	0	0	0	0	pre	23/01/2020	9V9	20	50x50	2500	125	PG	1	0	0	7.98	0	0	0.125313283	18.94736842	0	0	0	0	0	0	0	0
1530	pre 23-1-2020 9V9 50X50 (PG)_1.csv	0	0	0	0	0	0	0	0	0	0	0	0	pre	23/01/2020	9V9	20	50x50	2500	125	PG	1	0	0	7.98	0	0	0	0	0	0	0	0	0	0	0	0
1531	pre 23-1-2020 9V9 50X50 (PG)_1.csv	0	0	1	88.7	0	0	0	0	0	0	0	0	pre	23/01/2020	9V9	20	50x50	2500	125	PG	1	0	0	7.98	0	0	0.125313283	11.11528822	0	0	0	0	0	0	0	0
1532	pre 23-1-2020 9V9 50X50 (PG)_1.csv	0	0	3	291	0	0	0	0	0	0	0	0	pre	23/01/2020	9V9	20	50x50	2500	125	PG	1	0	0	7.98	0	0	0.37593985	36.46616541	0	0	0	0	0	0	0	0
1533	pre 23-1-2020 9V9 50X50 (PG)_1.csv	0	0	2	170.6	0	0	0	0	0	0	0	0	pre	23/01/2020	9V9	20	50x50	2500	125	PG	1	0	0	7.98	0	0	0.250626566	21.37844612	0	0	0	0	0	0	0	0
1534	pre 23-1-2020 9V9 50X50 (PG)_1.csv	0	0	2	140.4	0	0	0	0	0	0	0	0	pre	23/01/2020	9V9	20	50x50	2500	125	PG	1	0	0	7.98	0	0	0.250626566	17.59398496	0	0	0	0	0	0	0	0
1535	pre 23-1-2020 9V9 50X50 (PG)_1.csv	0	0	0	0	0	0	0	0	0	0	0	0	pre	23/01/2020	9V9	20	50x50	2500	125	PG	1	0	0	7.98	0	0	0	0	0	0	0	0	0	0	0	0
1536	pre 23-1-2020 9V9 50X50 (PG)_1.csv	0	0	1	76.2	0	0	0	0	0	0	0	0	pre	23/01/2020	9V9	20	50x50	2500	125	PG	1	0	0	7.98	0	0	0.125313283	9.54887218	0	0	0	0	0	0	0	0
1537	pre 23-1-2020 9V9 50X50 (PG)_1.csv	0	0	3	386.3	0	0	0	0	0	0	0	0	pre	23/01/2020	9V9	20	50x50	2500	125	PG	1	0	0	7.98	0	0	0.37593985	48.4085213	0	0	0	0	0	0	0	0
1538	pre 23-1-2020 9V9 50X50 (PG)_1.csv	0	0	1	89.4	0	0	0	0	0	0	0	0	pre	23/01/2020	9V9	20	50x50	2500	125	PG	1	0	0	7.98	0	0	0.125313283	11.20300752	0	0	0	0	0	0	0	0
1539	pre 23-1-2020 9V9 50X50 (PG)_1.csv	0	0	0	0	0	0	0	0	0	0	0	0	pre	23/01/2020	9V9	20	50x50	2500	125	PG	1	0	0	7.98	0	0	0	0	0	0	0	0	0	0	0	0
1540	pre 23-1-2020 9V9 50X50 (PG)_1.csv	0	0	1	97.9	0	0	0	0	0	0	0	0	pre	23/01/2020	9V9	20	50x50	2500	125	PG	1	0	0	7.98	0	0	0.125313283	12.26817043	0	0	0	0	0	0	0	0
1541	pre 23-1-2020 9V9 50X50 (PG)_1.csv	0	0	2	280.4	0	0	0	0	0	0	0	0	pre	23/01/2020	9V9	20	50x50	2500	125	PG	1	0	0	7.98	0	0	0.250626566	35.13784461	0	0	0	0	0	0	0	0
1542	pre 23-1-2020 9V9 50X50 (PG)_1.csv	0	0	0	0	0	0	0	0	0	0	0	0	pre	23/01/2020	9V9	20	50x50	2500	125	PG	1	0	0	7.98	0	0	0	0	0	0	0	0	0	0	0	0
1543	pre 23-1-2020 9V9 50X50 (PG)_2.csv	0	0	2	268.4	0	0	0	0	0	0	0	0	pre	23/01/2020	9V9	20	50x50	2500	125	PG	2	0	0	7.9	0	0	0.253164557	33.97468354	0	0	0	0	0	0	0	0
1544	pre 23-1-2020 9V9 50X50 (PG)_2.csv	0	0	0	0	0	0	0	0	0	0	0	0	pre	23/01/2020	9V9	20	50x50	2500	125	PG	2	0	0	7.9	0	0	0	0	0	0	0	0	0	0	0	0
1545	pre 23-1-2020 9V9 50X50 (PG)_2.csv	0	0	1	101.6	0	0	0	0	0	0	0	0	pre	23/01/2020	9V9	20	50x50	2500	125	PG	2	0	0	7.9	0	0	0.126582278	12.86075949	0	0	0	0	0	0	0	0
1546	pre 23-1-2020 9V9 50X50 (PG)_2.csv	0	0	2	258.3	0	0	0	0	0	0	0	0	pre	23/01/2020	9V9	20	50x50	2500	125	PG	2	0	0	7.9	0	0	0.253164557	32.69620253	0	0	0	0	0	0	0	0
1547	pre 23-1-2020 9V9 50X50 (PG)_2.csv	0	0	0	0	0	0	0	0	0	0	0	0	pre	23/01/2020	9V9	20	50x50	2500	125	PG	2	0	0	7.9	0	0	0	0	0	0	0	0	0	0	0	0
1548	pre 23-1-2020 9V9 50X50 (PG)_2.csv	0	0	1	91.5	0	0	0	0	0	0	0	0	pre	23/01/2020	9V9	20	50x50	2500	125	PG	2	0	0	7.9	0	0	0.126582278	11.58227848	0	0	0	0	0	0	0	0
1549	pre 23-1-2020 9V9 50X50 (PG)_2.csv	0	0	0	0	0	0	0	0	0	0	0	0	pre	23/01/2020	9V9	20	50x50	2500	125	PG	2	0	0	7.9	0	0	0	0	0	0	0	0	0	0	0	0
1550	pre 23-1-2020 9V9 50X50 (PG)_2.csv	0	0	2	170.2	0	0	0	0	0	0	0	0	pre	23/01/2020	9V9	20	50x50	2500	125	PG	2	0	0	7.9	0	0	0.253164557	21.5443038	0	0	0	0	0	0	0	0
1551	pre 23-1-2020 9V9 50X50 (PG)_2.csv	0	0	2	159.4	0	0	0	0	0	0	0	0	pre	23/01/2020	9V9	20	50x50	2500	125	PG	2	0	0	7.9	0	0	0.253164557	20.17721519	0	0	0	0	0	0	0	0
1552	pre 23-1-2020 9V9 50X50 (PG)_2.csv	0	0	0	0	0	0	0	0	0	0	0	0	pre	23/01/2020	9V9	20	50x50	2500	125	PG	2	0	0	7.9	0	0	0	0	0	0	0	0	0	0	0	0
1553	pre 23-1-2020 9V9 50X50 (PG)_2.csv	0	0	1	82.7	0	0	0	0	0	0	0	0	pre	23/01/2020	9V9	20	50x50	2500	125	PG	2	0	0	7.9	0	0	0.126582278	10.46835443	0	0	0	0	0	0	0	0
1554	pre 23-1-2020 9V9 50X50 (PG)_2.csv	0	0	0	0	0	0	0	0	0	0	0	0	pre	23/01/2020	9V9	20	50x50	2500	125	PG	2	0	0	7.9	0	0	0	0	0	0	0	0	0	0	0	0
1555	pre 23-1-2020 9V9 50X50 (PG)_2.csv	0	0	1	113.2	0	0	0	0	0	0	0	0	pre	23/01/2020	9V9	20	50x50	2500	125	PG	2	0	0	7.9	0	0	0.126582278	14.32911392	0	0	0	0	0	0	0	0
1556	pre 23-1-2020 9V9 50X50 (PG)_2.csv	0	0	0	0	0	0	0	0	0	0	0	0	pre	23/01/2020	9V9	20	50x50	2500	125	PG	2	0	0	7.9	0	0	0	0	0	0	0	0	0	0	0	0
1557	pre 23-1-2020 9V9 50X50 (PG)_3.csv	0	0	2	282.5	0	0	0	0	0	0	0	0	pre	23/01/2020	9V9	20	50x50	2500	125	PG	3	0	0	9.3	0	0	0.215053763	30.37634409	0	0	0	0	0	0	0	0
1558	pre 23-1-2020 9V9 50X50 (PG)_3.csv	0	0	2	161.7	0	0	0	0	0	0	0	0	pre	23/01/2020	9V9	20	50x50	2500	125	PG	3	0	0	9.3	0	0	0.215053763	17.38709677	0	0	0	0	0	0	0	0
1559	pre 23-1-2020 9V9 50X50 (PG)_3.csv	0	0	0	0	0	0	0	0	0	0	0	0	pre	23/01/2020	9V9	20	50x50	2500	125	PG	3	0	0	9.3	0	0	0	0	0	0	0	0	0	0	0	0
1560	pre 23-1-2020 9V9 50X50 (PG)_3.csv	0	0	1	64.3	0	0	0	0	0	0	0	0	pre	23/01/2020	9V9	20	50x50	2500	125	PG	3	0	0	9.3	0	0	0.107526882	6.913978495	0	0	0	0	0	0	0	0
1561	pre 23-1-2020 9V9 50X50 (PG)_3.csv	0	0	0	0	0	0	0	0	0	0	0	0	pre	23/01/2020	9V9	20	50x50	2500	125	PG	3	0	0	9.3	0	0	0	0	0	0	0	0	0	0	0	0
1562	pre 23-1-2020 9V9 50X50 (PG)_3.csv	0	0	2	252.2	0	0	0	0	0	0	0	0	pre	23/01/2020	9V9	20	50x50	2500	125	PG	3	0	0	9.3	0	0	0.215053763	27.11827957	0	0	0	0	0	0	0	0
1563	pre 23-1-2020 9V9 50X50 (PG)_3.csv	0	0	2	128.1	0	0	0	0	0	0	0	0	pre	23/01/2020	9V9	20	50x50	2500	125	PG	3	0	0	9.3	0	0	0.215053763	13.77419355	0	0	0	0	0	0	0	0
1564	pre 23-1-2020 9V9 50X50 (PG)_3.csv	0	0	3	218	0	0	0	0	0	0	0	0	pre	23/01/2020	9V9	20	50x50	2500	125	PG	3	0	0	9.3	0	0	0.322580645	23.44086022	0	0	0	0	0	0	0	0
1565	pre 23-1-2020 9V9 50X50 (PG)_3.csv	0	0	2	154.4	0	0	0	0	0	0	0	0	pre	23/01/2020	9V9	20	50x50	2500	125	PG	3	0	0	9.3	0	0	0.215053763	16.60215054	0	0	0	0	0	0	0	0
1566	pre 23-1-2020 9V9 50X50 (PG)_3.csv	0	0	2	126.1	0	0	0	0	0	0	0	0	pre	23/01/2020	9V9	20	50x50	2500	125	PG	3	0	0	9.3	0	0	0.215053763	13.55913978	0	0	0	0	0	0	0	0
1567	pre 23-1-2020 9V9 50X50 (PG)_3.csv	0	0	0	0	0	0	0	0	0	0	0	0	pre	23/01/2020	9V9	20	50x50	2500	125	PG	3	0	0	9.3	0	0	0	0	0	0	0	0	0	0	0	0
1568	pre 23-1-2020 9V9 50X50 (PG)_3.csv	0	0	0	0	0	0	0	0	0	0	0	0	pre	23/01/2020	9V9	20	50x50	2500	125	PG	3	0	0	9.3	0	0	0	0	0	0	0	0	0	0	0	0
1569	pre 23-1-2020 9V9 50X50 (PG)_3.csv	0	0	1	74.1	0	0	0	0	0	0	0	0	pre	23/01/2020	9V9	20	50x50	2500	125	PG	3	0	0	9.3	0	0	0.107526882	7.967741935	0	0	0	0	0	0	0	0
1570	pre 23-1-2020 9V9 50X50 (PG)_3.csv	0	0	0	0	0	0	0	0	0	0	0	0	pre	23/01/2020	9V9	20	50x50	2500	125	PG	3	0	0	9.3	0	0	0	0	0	0	0	0	0	0	0	0
1229	md-3 12-2-2020 4v4+3 15x17_1.csv	0	0	2	304.1	0	0	0	0	0	0	0	0	md-3	12/02/2020	4v4+3	11	15x17	255	23.18181818	POS	1	0	0	5.15	0	0	0.388349515	59.04854369	0	0	0	0	0	0	0	0
1230	md-3 12-2-2020 4v4+3 15x17_1.csv	0	0	2	201.1	0	0	0	0	0	0	0	0	md-3	12/02/2020	4v4+3	11	15x17	255	23.18181818	POS	1	0	0	5.15	0	0	0.388349515	39.04854369	0	0	0	0	0	0	0	0
1231	md-3 12-2-2020 4v4+3 15x17_1.csv	0	0	1	200.7	0	0	0	0	0	0	0	0	md-3	12/02/2020	4v4+3	11	15x17	255	23.18181818	POS	1	0	0	5.15	0	0	0.194174757	38.97087379	0	0	0	0	0	0	0	0
1232	md-3 12-2-2020 4v4+3 15x17_1.csv	0	0	0	0	0	0	0	0	0	0	0	0	md-3	12/02/2020	4v4+3	11	15x17	255	23.18181818	POS	1	0	0	5.15	0	0	0	0	0	0	0	0	0	0	0	0
1233	md-3 12-2-2020 4v4+3 15x17_1.csv	0	0	2	260.9	0	0	0	0	0	0	0	0	md-3	12/02/2020	4v4+3	11	15x17	255	23.18181818	POS	1	0	0	5.15	0	0	0.388349515	50.66019417	0	0	0	0	0	0	0	0
1234	md-3 12-2-2020 4v4+3 15x17_1.csv	0	0	0	0	0	0	0	0	0	0	0	0	md-3	12/02/2020	4v4+3	11	15x17	255	23.18181818	POS	1	0	0	5.15	0	0	0	0	0	0	0	0	0	0	0	0
1235	md-3 12-2-2020 4v4+3 15x17_1.csv	0	0	1	71.4	0	0	0	0	0	0	0	0	md-3	12/02/2020	4v4+3	11	15x17	255	23.18181818	POS	1	0	0	5.15	0	0	0.194174757	13.86407767	0	0	0	0	0	0	0	0
1236	md-3 12-2-2020 4v4+3 15x17_1.csv	0	0	1	118.2	0	0	0	0	0	0	0	0	md-3	12/02/2020	4v4+3	11	15x17	255	23.18181818	POS	1	0	0	5.15	0	0	0.194174757	22.95145631	0	0	0	0	0	0	0	0
1237	md-3 12-2-2020 4v4+3 15x17_1.csv	0	0			0	0	0	0	0	0	0	0	md-3	12/02/2020	4v4+3	11	15x17	255	23.18181818	POS	1	0	0	5.15	0	0	0	0	0	0	0	0	0	0	0	0
1238	md-3 12-2-2020 4v4+3 15x17_1.csv	0	0	2	291.9	0	0	0	0	0	0	0	0	md-3	12/02/2020	4v4+3	11	15x17	255	23.18181818	POS	1	0	0	5.15	0	0	0.388349515	56.67961165	0	0	0	0	0	0	0	0
1239	md-3 12-2-2020 4v4+3 15x17_1.csv	0	0	0	0	0	0	0	0	0	0	0	0	md-3	12/02/2020	4v4+3	11	15x17	255	23.18181818	POS	1	0	0	5.15	0	0	0	0	0	0	0	0	0	0	0	0
1240	md-3 12-2-2020 4v4+3 15x17_1.csv	0	0	2	155.6	0	0	0	0	0	0	0	0	md-3	12/02/2020	4v4+3	11	15x17	255	23.18181818	POS	1	0	0	5.15	0	0	0.388349515	30.21359223	0	0	0	0	0	0	0	0
1241	md-3 12-2-2020 4v4+3 15x17_1.csv	0	0	2	252.2	0	0	0	0	0	0	0	0	md-3	12/02/2020	4v4+3	11	15x17	255	23.18181818	POS	1	0	0	5.15	0	0	0.388349515	48.97087379	0	0	0	0	0	0	0	0
1242	md-3 12-2-2020 4v4+3 15x17_1.csv	0	0	2	186.9	0	0	0	0	0	0	0	0	md-3	12/02/2020	4v4+3	11	15x17	255	23.18181818	POS	1	0	0	5.15	0	0	0.388349515	36.29126214	0	0	0	0	0	0	0	0
1243	md-3 12-2-2020 4v4+3 15x17_2.csv	0	0			0	0	0	0	0	0	0	0	md-3	12/02/2020	4v4+3	11	15x17	255	23.18181818	POS	2	0	0	4.93	0	0	0	0	0	0	0	0	0	0	0	0
1244	md-3 12-2-2020 4v4+3 15x17_2.csv	0	0	1	154.1	0	0	0	0	0	0	0	0	md-3	12/02/2020	4v4+3	11	15x17	255	23.18181818	POS	2	0	0	4.93	0	0	0.202839757	31.25760649	0	0	0	0	0	0	0	0
1245	md-3 12-2-2020 4v4+3 15x17_2.csv	0	0	1	65.8	0	0	0	0	0	0	0	0	md-3	12/02/2020	4v4+3	11	15x17	255	23.18181818	POS	2	0	0	4.93	0	0	0.202839757	13.34685598	0	0	0	0	0	0	0	0
1246	md-3 12-2-2020 4v4+3 15x17_2.csv	0	0	0	0	0	0	0	0	0	0	0	0	md-3	12/02/2020	4v4+3	11	15x17	255	23.18181818	POS	2	0	0	4.93	0	0	0	0	0	0	0	0	0	0	0	0
1247	md-3 12-2-2020 4v4+3 15x17_2.csv	0	0	2	279.4	0	0	0	0	0	0	0	0	md-3	12/02/2020	4v4+3	11	15x17	255	23.18181818	POS	2	0	0	4.93	0	0	0.405679513	56.67342799	0	0	0	0	0	0	0	0
1248	md-3 12-2-2020 4v4+3 15x17_2.csv	0	0	0	0	0	0	0	0	0	0	0	0	md-3	12/02/2020	4v4+3	11	15x17	255	23.18181818	POS	2	0	0	4.93	0	0	0	0	0	0	0	0	0	0	0	0
1249	md-3 12-2-2020 4v4+3 15x17_2.csv	0	0	2	173.4	0	0	0	0	0	0	0	0	md-3	12/02/2020	4v4+3	11	15x17	255	23.18181818	POS	2	0	0	4.93	0	0	0.405679513	35.17241379	0	0	0	0	0	0	0	0
1250	md-3 12-2-2020 4v4+3 15x17_2.csv	0	0			0	0	0	0	0	0	0	0	md-3	12/02/2020	4v4+3	11	15x17	255	23.18181818	POS	2	0	0	4.93	0	0	0	0	0	0	0	0	0	0	0	0
1251	md-3 12-2-2020 4v4+3 15x17_2.csv	0	0	2	170.7	0	0	0	0	0	0	0	0	md-3	12/02/2020	4v4+3	11	15x17	255	23.18181818	POS	2	0	0	4.93	0	0	0.405679513	34.62474645	0	0	0	0	0	0	0	0
1252	md-3 12-2-2020 4v4+3 15x17_2.csv	0	0	2	256.3	0	0	0	0	0	0	0	0	md-3	12/02/2020	4v4+3	11	15x17	255	23.18181818	POS	2	0	0	4.93	0	0	0.405679513	51.98782961	0	0	0	0	0	0	0	0
1253	md-3 12-2-2020 4v4+3 15x17_2.csv	0	0	0	0	0	0	0	0	0	0	0	0	md-3	12/02/2020	4v4+3	11	15x17	255	23.18181818	POS	2	0	0	4.93	0	0	0	0	0	0	0	0	0	0	0	0
1254	md-3 12-2-2020 4v4+3 15x17_2.csv	0	0	1	67.3	0	0	0	0	0	0	0	0	md-3	12/02/2020	4v4+3	11	15x17	255	23.18181818	POS	2	0	0	4.93	0	0	0.202839757	13.65111562	0	0	0	0	0	0	0	0
1255	md-3 12-2-2020 4v4+3 15x17_2.csv	0	0	2	267.8	0	0	0	0	0	0	0	0	md-3	12/02/2020	4v4+3	11	15x17	255	23.18181818	POS	2	0	0	4.93	0	0	0.405679513	54.32048682	0	0	0	0	0	0	0	0
1256	md-3 12-2-2020 4v4+3 15x17_2.csv	0	0	2	239	0	0	0	0	0	0	0	0	md-3	12/02/2020	4v4+3	11	15x17	255	23.18181818	POS	2	0	0	4.93	0	0	0.405679513	48.47870183	0	0	0	0	0	0	0	0
1257	md-3 12-2-2020 4v4+3 15x17_3.csv	0	0			0	0	0	0	0	0	0	0	md-3	12/02/2020	4v4+3	11	15x17	255	23.18181818	POS	3	0	0	5.07	0	0	0	0	0	0	0	0	0	0	0	0
1258	md-3 12-2-2020 4v4+3 15x17_3.csv	0	0	0	0	0	0	0	0	0	0	0	0	md-3	12/02/2020	4v4+3	11	15x17	255	23.18181818	POS	3	0	0	5.07	0	0	0	0	0	0	0	0	0	0	0	0
1259	md-3 12-2-2020 4v4+3 15x17_3.csv	0	0	2	221.9	0	0	0	0	0	0	0	0	md-3	12/02/2020	4v4+3	11	15x17	255	23.18181818	POS	3	0	0	5.07	0	0	0.394477318	43.76725838	0	0	0	0	0	0	0	0
1260	md-3 12-2-2020 4v4+3 15x17_3.csv	0	0	0	0	0	0	0	0	0	0	0	0	md-3	12/02/2020	4v4+3	11	15x17	255	23.18181818	POS	3	0	0	5.07	0	0	0	0	0	0	0	0	0	0	0	0
1261	md-3 12-2-2020 4v4+3 15x17_3.csv	0	0	1	219.8	0	0	0	0	0	0	0	0	md-3	12/02/2020	4v4+3	11	15x17	255	23.18181818	POS	3	0	0	5.07	0	0	0.197238659	43.3530572	0	0	0	0	0	0	0	0
1262	md-3 12-2-2020 4v4+3 15x17_3.csv	0	0	0	0	0	0	0	0	0	0	0	0	md-3	12/02/2020	4v4+3	11	15x17	255	23.18181818	POS	3	0	0	5.07	0	0	0	0	0	0	0	0	0	0	0	0
1263	md-3 12-2-2020 4v4+3 15x17_3.csv	0	0	0	0	0	0	0	0	0	0	0	0	md-3	12/02/2020	4v4+3	11	15x17	255	23.18181818	POS	3	0	0	5.07	0	0	0	0	0	0	0	0	0	0	0	0
1264	md-3 12-2-2020 4v4+3 15x17_3.csv	0	0			0	0	0	0	0	0	0	0	md-3	12/02/2020	4v4+3	11	15x17	255	23.18181818	POS	3	0	0	5.07	0	0	0	0	0	0	0	0	0	0	0	0
1265	md-3 12-2-2020 4v4+3 15x17_3.csv	0	0	3	278.1	0	0	0	0	0	0	0	0	md-3	12/02/2020	4v4+3	11	15x17	255	23.18181818	POS	3	0	0	5.07	0	0	0.591715976	54.85207101	0	0	0	0	0	0	0	0
1266	md-3 12-2-2020 4v4+3 15x17_3.csv	0	0	2	270.7	0	0	0	0	0	0	0	0	md-3	12/02/2020	4v4+3	11	15x17	255	23.18181818	POS	3	0	0	5.07	0	0	0.394477318	53.39250493	0	0	0	0	0	0	0	0
1267	md-3 12-2-2020 4v4+3 15x17_3.csv	0	0	1	106.4	0	0	0	0	0	0	0	0	md-3	12/02/2020	4v4+3	11	15x17	255	23.18181818	POS	3	0	0	5.07	0	0	0.197238659	20.98619329	0	0	0	0	0	0	0	0
1268	md-3 12-2-2020 4v4+3 15x17_3.csv	0	0	0	0	0	0	0	0	0	0	0	0	md-3	12/02/2020	4v4+3	11	15x17	255	23.18181818	POS	3	0	0	5.07	0	0	0	0	0	0	0	0	0	0	0	0
1269	md-3 12-2-2020 4v4+3 15x17_3.csv	0	0	1	164.4	0	0	0	0	0	0	0	0	md-3	12/02/2020	4v4+3	11	15x17	255	23.18181818	POS	3	0	0	5.07	0	0	0.197238659	32.4260355	0	0	0	0	0	0	0	0
1270	md-3 12-2-2020 4v4+3 15x17_3.csv	0	0	1	109.7	0	0	0	0	0	0	0	0	md-3	12/02/2020	4v4+3	11	15x17	255	23.18181818	POS	3	0	0	5.07	0	0	0.197238659	21.63708087	0	0	0	0	0	0	0	0
